# Supplementary material for: Epidemiology, evolution, and biological characteristics of avian influenza A (H11) viruses from wild birds
Source: Virulence. 2025 Nov 19;16(1):2591462. doi: 10.1080/21505594.2025.2591462 (PMC12645866; doi:10.1080/21505594.2025.2591462)
Supplement: TableS1.xlsx [file KVIR_A_2591462_SM9822.xlsx]

## Sheet: Sheet1
Accession	Name	Subtype	Region	Lineage	Host	Year
EPI_ISL_70110	A/duck/England/1956	H11N6	Europe	Eurasian lineage	Domestic Anseriformes	1956
CY180756	A/duck/Minnesota/83/1974	H11N9	North America	North American lineage	Domestic Anseriformes	1974
CY180772	A/duck/Minnesota/47/1975	H11N9	North America	North American lineage	Domestic Anseriformes	1975
CY177502	A/widgeon/Alabama/1278/1975	H11N2	North America	North American lineage	Wild Anseriformes	1975
CY179707	A/mallard/Wisconsin/10/1975	H11N9	North America	North American lineage	Wild Anseriformes	1975
CY179699	A/mallard/Wisconsin/5/1975	H11N9	North America	North American lineage	Wild Anseriformes	1975
EPI_ISL_84877	A/tern/Australia/752/1975	H11N9	Oceania	Eurasian lineage	Wild Charadriiformes	1975
CY178951	A/pintail/Wisconsin/447/1976	H11N9	North America	North American lineage	Wild Anseriformes	1976
CY180059	A/mallard/Wisconsin/789/1976	H11N9	North America	North American lineage	Wild Anseriformes	1976
CY180163	A/pintail/Wisconsin/298/1976	H11N9	North America	North American lineage	Wild Anseriformes	1976
CY180700	A/gadwall/Wisconsin/555/1976	H11N9	North America	North American lineage	Wild Anseriformes	1976
CY180684	A/mallard/Wisconsin/477/1976	H11N9	North America	North American lineage	Wild Anseriformes	1976
CY179371	A/mallard/Wisconsin/329/1977	H11N9	North America	North American lineage	Wild Anseriformes	1977
CY179355	A/green-winged teal/Wisconsin/166/1977	H11N9	North America	North American lineage	Wild Anseriformes	1977
CY179387	A/mallard/Wisconsin/413/1977	H11N9	North America	North American lineage	Wild Anseriformes	1977
CY179363	A/mallard/Wisconsin/298/1977	H11N9	North America	North American lineage	Wild Anseriformes	1977
EPI_ISL_69886	A/duck/Miyagi/47/1977	H11N1	Asia	Eurasian lineage	Domestic Anseriformes	1977
CY181273	A/blue-winged teal/Wisconsin/151/1978	H11N9	North America	North American lineage	Wild Anseriformes	1978
CY181265	A/blue-winged teal/Wisconsin/103/1978	H11N9	North America	North American lineage	Wild Anseriformes	1978
CY180099	A/green-winged teal/Wisconsin/561/1979	H11N9	North America	North American lineage	Wild Anseriformes	1979
CY180083	A/mallard/Wisconsin/538/1979	H11N9	North America	North American lineage	Wild Anseriformes	1979
CY180091	A/mallard/Wisconsin/540/1979	H11N9	North America	North American lineage	Wild Anseriformes	1979
CY180716	A/mallard/Wisconsin/633/1979	H11N9	North America	North American lineage	Wild Anseriformes	1979
CY180075	A/mallard/Wisconsin/443/1979	H11N9	North America	North American lineage	Wild Anseriformes	1979
CY178326	A/mallard/Wisconsin/261/1980	H11N9	North America	North American lineage	Wild Anseriformes	1980
CY180884	A/blue-winged teal/Wisconsin/145/1980	H11N9	North America	North American lineage	Wild Anseriformes	1980
CY178751	A/mallard/Wisconsin/435/1981	H11N9	North America	North American lineage	Wild Anseriformes	1981
CY177694	A/mallard/Wisconsin/1107/1982	H11N9	North America	North American lineage	Wild Anseriformes	1982
CY178759	A/mallard/Wisconsin/1073/1982	H11N9	North America	North American lineage	Wild Anseriformes	1982
CY179243	A/mallard/Wisconsin/1069/1982	H11N9	North America	North American lineage	Wild Anseriformes	1982
CY177670	A/mallard/Wisconsin/1077/1982	H11N9	North America	North American lineage	Wild Anseriformes	1982
CY177686	A/mallard/Wisconsin/1102/1982	H11N9	North America	North American lineage	Wild Anseriformes	1982
CY177678	A/mallard/Wisconsin/1083/1982	H11N9	North America	North American lineage	Wild Anseriformes	1982
EPI_ISL_8904	A/mallard duck/ALB/797/1983	H11N3	North America	North American lineage	Wild Anseriformes	1983
EPI_ISL_5803	A/redhead duck/Alberta/357/1983	H11N9	North America	North American lineage	Wild Anseriformes	1983
CY178887	A/mallard/Wisconsin/1854/1983	H11N9	North America	North American lineage	Wild Anseriformes	1983
CY178535	A/mallard/Wisconsin/456/1984	H11N9	North America	North American lineage	Wild Anseriformes	1984
CY178599	A/mallard/Wisconsin/356/1984	H11N9	North America	North American lineage	Wild Anseriformes	1984
CY180107	A/mallard/Wisconsin/441/1984	H11N9	North America	North American lineage	Wild Anseriformes	1984
CY177742	A/mallard/Wisconsin/2293/1984	H11N9	North America	North American lineage	Wild Anseriformes	1984
CY177734	A/mallard/Wisconsin/2289/1984	H11N9	North America	North American lineage	Wild Anseriformes	1984
EPI_ISL_630	A/swan/Shimane/183/1985	H11N3	Asia	North American lineage	Wild Anseriformes	1985
CY179691	A/duck/Wisconsin/2550/1985	H11N9	North America	North American lineage	Domestic Anseriformes	1985
EPI_ISL_5848	A/mallard duck/Tennessee/11457/1985	H11N9	North America	North American lineage	Wild Anseriformes	1985
EPI_ISL_7041	A/green-winged teal/Ohio/397/1986	H11N9	North America	North American lineage	Wild Anseriformes	1986
EPI_ISL_6535	A/mallard/Ohio/102/1986	H11N3	North America	North American lineage	Wild Anseriformes	1986
EPI_ISL_6418	A/bufflehead/Ohio/246/1986	H11N2	North America	North American lineage	Wild Anseriformes	1986
EPI_ISL_6503	A/black duck/Ohio/194/1986	H11N1	North America	North American lineage	Wild Anseriformes	1986
EPI_ISL_141296	A/blue-winged teal/Louisiana/B3/1986	H11N9	North America	North American lineage	Wild Anseriformes	1986
EPI_ISL_7038	A/black duck/Ohio/239/1986	H11N9	North America	North American lineage	Wild Anseriformes	1986
EPI_ISL_7044	A/green-winged teal/Ohio/496/1987	H11N9	North America	North American lineage	Wild Anseriformes	1987
EPI_ISL_7069	A/green-winged teal/Ohio/340/1987	H11N9	North America	North American lineage	Wild Anseriformes	1987
EPI_ISL_6961	A/mallard/Ohio/568/1987	H11N9	North America	North American lineage	Wild Anseriformes	1987
EPI_ISL_10123	A/green-winged teal/LA/9GW/1987	H11N9	North America	North American lineage	Wild Anseriformes	1987
EPI_ISL_131286	A/ruddy turnstone/Delaware Bay/2762/1987	H11N2	North America	North American lineage	Wild Charadriiformes	1987
EPI_ISL_6984	A/mallard/Ohio/399/1987	H11N9	North America	North American lineage	Wild Anseriformes	1987
EPI_ISL_131322	A/herring gull/Delaware Bay/2610/1987	H11N1	North America	Eurasian lineage	Wild Charadriiformes	1987
EPI_ISL_131321	A/ruddy turnstone/Delaware Bay/2589/1987	H11N1	North America	Eurasian lineage	Wild Charadriiformes	1987
EPI_ISL_131323	A/ruddy turnstone/Delaware Bay/737/1988	H11N1	North America	Eurasian lineage	Wild Charadriiformes	1988
EPI_ISL_131324	A/shorebird/Delaware Bay/744/1988	H11N1	North America	Eurasian lineage	Wild Charadriiformes	1988
EPI_ISL_131301	A/ruddy turnstone/Delaware Bay/513/1988	H11N9	North America	Eurasian lineage	Wild Charadriiformes	1988
EPI_ISL_131326	A/ruddy turnstone/Delaware Bay/772/1988	H11N9	North America	Eurasian lineage	Wild Charadriiformes	1988
EPI_ISL_131327	A/ruddy turnstone/Delaware Bay/774/1988	H11N9	North America	Eurasian lineage	Wild Charadriiformes	1988
EPI_ISL_131328	A/ruddy turnstone/Delaware Bay/2369/1988	H11N9	North America	Eurasian lineage	Wild Charadriiformes	1988
CY126338	A/shorebird/Delaware Bay/731/1988	H11	North America	Eurasian lineage	Wild Charadriiformes	1988
EPI_ISL_131316	A/gull/Delaware Bay/2673/1988	H11N1	North America	Eurasian lineage	Wild Charadriiformes	1988
EPI_ISL_131329	A/laughing gull/Delaware Bay/2952/1988	H11N1	North America	Eurasian lineage	Wild Charadriiformes	1988
EPI_ISL_131334	A/ruddy turnstone/New Jersey/348/1989	H11N1	North America	Eurasian lineage	Wild Charadriiformes	1989
EPI_ISL_131332	A/red knot/New Jersey/320/1989	H11N1	North America	Eurasian lineage	Wild Charadriiformes	1989
EPI_ISL_131330	A/red knot/New Jersey/262/1989	H11N1	North America	Eurasian lineage	Wild Charadriiformes	1989
EPI_ISL_131333	A/ruddy turnstone/New Jersey/342/1989	H11N1	North America	Eurasian lineage	Wild Charadriiformes	1989
CY081372	A/black duck/Ohio/195/1990	H11	North America	North American lineage	Wild Anseriformes	1990
EPI_ISL_131365	A/mallard/Alberta/251/1991	H11N9	North America	North American lineage	Wild Anseriformes	1991
EPI_ISL_131364	A/mallard/Alberta/126/1991	H11N9	North America	North American lineage	Wild Anseriformes	1991
EPI_ISL_8907	A/mallard/ALB/124/1991	H11N2	North America	North American lineage	Wild Anseriformes	1991
EPI_ISL_131363	A/mallard/Alberta/122/1991	H11N9	North America	North American lineage	Wild Anseriformes	1991
EPI_ISL_131371	A/ruddy turnstone/Delaware Bay/36/1993	H11N8	North America	North American lineage	Wild Charadriiformes	1993
EPI_ISL_7019	A/blue-winged teal/Ohio/96/1993	H11N9	North America	North American lineage	Wild Anseriformes	1993
EPI_ISL_18804	A/chicken/NJ/4236-18/1993	H11N3	North America	North American lineage	Domestic Galliformes	1993
EPI_ISL_6998	A/mallard/Ohio/94/1993	H11N3	North America	North American lineage	Wild Anseriformes	1993
EPI_ISL_6964	A/blue-winged teal/Ohio/101/1993	H11N9	North America	North American lineage	Wild Anseriformes	1993
EPI_ISL_131376	A/ruddy turnstone/Delaware Bay/39/1994	H11N3	North America	North American lineage	Wild Charadriiformes	1994
CY136815	A/ruddy turnstone/Delaware Bay/161/1994	H11	North America	North American lineage	Wild Charadriiformes	1994
EPI_ISL_131391	A/shorebird/Delaware Bay/43/1995	H11N9	North America	North American lineage	Wild Charadriiformes	1995
EPI_ISL_131409	A/ruddy turnstone/Delaware Bay/271/1995	H11N9	North America	North American lineage	Wild Charadriiformes	1995
EPI_ISL_131395	A/ruddy turnstone/Delaware Bay/119/1995	H11N9	North America	North American lineage	Wild Charadriiformes	1995
EPI_ISL_131403	A/ruddy turnstone/Delaware Bay/229/1995	H11N9	North America	North American lineage	Wild Charadriiformes	1995
EPI_ISL_131398	A/ruddy turnstone/Delaware Bay/167/1995	H11N9	North America	North American lineage	Wild Charadriiformes	1995
EPI_ISL_131408	A/ruddy turnstone/Delaware Bay/264/1995	H11N9	North America	North American lineage	Wild Charadriiformes	1995
EPI_ISL_131388	A/shorebird/Delaware Bay/11/1995	H11N9	North America	North American lineage	Wild Charadriiformes	1995
EPI_ISL_131394	A/ruddy turnstone/Delaware Bay/112/1995	H11N2	North America	North American lineage	Wild Charadriiformes	1995
EPI_ISL_131411	A/ruddy turnstone/Delaware Bay/279/1995	H11N9	North America	North American lineage	Wild Charadriiformes	1995
EPI_ISL_131410	A/ruddy turnstone/Delaware Bay/278/1995	H11N9	North America	North American lineage	Wild Charadriiformes	1995
EPI_ISL_131399	A/ruddy turnstone/Delaware Bay/175/1995	H11N9	North America	North American lineage	Wild Charadriiformes	1995
EPI_ISL_131389	A/shorebird/Delaware Bay/17/1995	H11N9	North America	North American lineage	Wild Charadriiformes	1995
EPI_ISL_131405	A/ruddy turnstone/Delaware Bay/253/1995	H11N9	North America	North American lineage	Wild Charadriiformes	1995
EPI_ISL_131407	A/ruddy turnstone/Delaware Bay/261/1995	H11N9	North America	North American lineage	Wild Charadriiformes	1995
EPI_ISL_131406	A/ruddy turnstone/Delaware Bay/260/1995	H11N9	North America	North American lineage	Wild Charadriiformes	1995
EPI_ISL_131401	A/ruddy turnstone/Delaware Bay/213/1995	H11N9	North America	North American lineage	Wild Charadriiformes	1995
EPI_ISL_131393	A/herring gull/Delaware Bay/106/1995	H11N2	North America	North American lineage	Wild Charadriiformes	1995
CY127201	A/ruddy turnstone/Delaware Bay/120/1995	H11	North America	North American lineage	Wild Charadriiformes	1995
EPI_ISL_131392	A/laughing gull/Delaware Bay/94/1995	H11N2	North America	North American lineage	Wild Charadriiformes	1995
EPI_ISL_10122	A/chicken/NJ/15906-9/1996	H11N1	North America	North American lineage	Domestic Galliformes	1996
EPI_ISL_131415	A/shorebird/Delaware Bay/39/1996	H11N2	North America	North American lineage	Wild Charadriiformes	1996
EPI_ISL_131417	A/shorebird/Delaware Bay/58/1996	H11N2	North America	North American lineage	Wild Charadriiformes	1996
EPI_ISL_131414	A/shorebird/Delaware Bay/32/1996	H11N2	North America	North American lineage	Wild Charadriiformes	1996
EPI_ISL_131416	A/shorebird/Delaware Bay/42/1996	H11N2	North America	North American lineage	Wild Charadriiformes	1996
CY126482	A/ruddy turnstone/Delaware Bay/201/1996	H11	North America	North American lineage	Wild Charadriiformes	1996
EPI_ISL_131418	A/shorebird/Delaware Bay/91/1996	H11N2	North America	North American lineage	Wild Charadriiformes	1996
EPI_ISL_131413	A/shorebird/Delaware Bay/29/1996	H11N2	North America	North American lineage	Wild Charadriiformes	1996
EPI_ISL_131420	A/mallard/Alberta/279/1996	H11N9	North America	North American lineage	Wild Anseriformes	1996
EPI_ISL_618	A/duck/Siberia/700/1996	H11N9	Europe	Eurasian lineage	Domestic Anseriformes	1996
EPI_ISL_68647	A/duck/Washington/663/1997	H11N9	North America	North American lineage	Domestic Anseriformes	1997
EPI_ISL_523	A/swan/Shimane/48/1997	H11N2	Asia	Eurasian lineage	Wild Anseriformes	1997
EPI_ISL_141301	A/mallard/Minnesota/182722/1998	H11N9	North America	North American lineage	Wild Anseriformes	1998
EPI_ISL_6962	A/mallard/Ohio/209/1998	H11N9	North America	North American lineage	Wild Anseriformes	1998
EPI_ISL_131428	A/shorebird/Delaware Bay/80/1999	H11N2	North America	North American lineage	Wild Charadriiformes	1999
EPI_ISL_131439	A/ruddy turnstone/Delaware Bay/259/1999	H11N2	North America	North American lineage	Wild Charadriiformes	1999
EPI_ISL_131438	A/shorebird/Delaware Bay/216/1999	H11N2	North America	North American lineage	Wild Charadriiformes	1999
CY127526	A/shorebird/Delaware Bay/188/1999	H11	North America	North American lineage	Wild Charadriiformes	1999
EPI_ISL_131430	A/shorebird/Delaware Bay/86/1999	H11N2	North America	North American lineage	Wild Charadriiformes	1999
EPI_ISL_131434	A/shorebird/Delaware Bay/181/1999	H11N2	North America	North American lineage	Wild Charadriiformes	1999
EPI_ISL_131440	A/shorebird/Delaware Bay/273/1999	H11N7	North America	North American lineage	Wild Charadriiformes	1999
EPI_ISL_131441	A/shorebird/Delaware Bay/284/1999	H11N7	North America	North American lineage	Wild Charadriiformes	1999
EPI_ISL_131431	A/ruddy turnstone/Delaware Bay/132/1999	H11N2	North America	North American lineage	Wild Charadriiformes	1999
EPI_ISL_131432	A/ruddy turnstone/Delaware Bay/149/1999	H11N7	North America	North American lineage	Wild Charadriiformes	1999
CY126515	A/shorebird/Delaware Bay/173/1999	H11	North America	North American lineage	Wild Charadriiformes	1999
CY102463	A/shorebird/Delaware Bay/204/1999	H11	North America	North American lineage	Wild Charadriiformes	1999
EPI_ISL_131435	A/shorebird/Delaware Bay/182/1999	H11N2	North America	North American lineage	Wild Charadriiformes	1999
EPI_ISL_131437	A/shorebird/Delaware Bay/191/1999	H11N2	North America	North American lineage	Wild Charadriiformes	1999
EPI_ISL_6513	A/green-winged teal/Ohio/81/1999	H11N2	North America	North American lineage	Wild Anseriformes	1999
EPI_ISL_7042	A/black duck/Ohio/161/1999	H11N9	North America	North American lineage	Wild Anseriformes	1999
EPI_ISL_131443	A/mallard/Alberta/122/1999	H11N9	North America	North American lineage	Wild Anseriformes	1999
EPI_ISL_131444	A/mallard/Alberta/125/1999	H11N6	North America	North American lineage	Wild Anseriformes	1999
CY101285	A/shorebird/Delaware Bay/205/1999	H11	North America	North American lineage	Wild Charadriiformes	1999
EPI_ISL_131433	A/shorebird/Delaware Bay/168/1999	H11N2	North America	North American lineage	Wild Charadriiformes	1999
EPI_ISL_73396	A/northern shoveler/Netherlands/18/1999	H11N9	Europe	Eurasian lineage	Wild Anseriformes	1999
EPI_ISL_73369	A/mallard/Netherlands/15/1999	H11N9	Europe	Eurasian lineage	Wild Anseriformes	1999
EPI_ISL_4488	A/mallard/Netherlands/7/99	H11N2	Europe	Eurasian lineage	Wild Anseriformes	1999
KC209507	A/mallard/Netherlands/10-Nmkt/1999	H11	Europe	Eurasian lineage	Wild Anseriformes	1999
EPI_ISL_10124	A/mallard/MN/346246/2000	H11N9	North America	North American lineage	Wild Anseriformes	2000
EPI_ISL_31482	A/mallard/Minnesota/249/2000	H11N9	North America	North American lineage	Wild Anseriformes	2000
EPI_ISL_141315	A/mallard/Minnesota/346229/2000	H11N9	North America	North American lineage	Wild Anseriformes	2000
EPI_ISL_131449	A/mallard/Alberta/193/2000	H11N9	North America	North American lineage	Wild Anseriformes	2000
EPI_ISL_68442	A/semipalmated sandpiper/Delaware/2109/2000	H11N6	North America	North American lineage	Wild Charadriiformes	2000
MH596954	A/dunlin/Delaware/AI00-1459/2000	H11N2	North America	North American lineage	Wild Charadriiformes	2000
EPI_ISL_142074	A/semi-palmated sandpiper/Delaware/AI00-2327/2000	H11N2	North America	North American lineage	Wild Charadriiformes	2000
MH598342	A/semipalmated sandpiper/Delaware/AI00-2144/2000	H11N2	North America	North American lineage	Wild Charadriiformes	2000
EPI_ISL_141309	A/mallard/Minnesota/355785/2000	H11N2	North America	North American lineage	Wild Anseriformes	2000
EPI_ISL_131448	A/mallard/Alberta/64/2000	H11N9	North America	North American lineage	Wild Anseriformes	2000
EPI_ISL_8909	A/pintail/Alberta/84/2000	H11N9	North America	North American lineage	Wild Anseriformes	2000
EPI_ISL_141311	A/mallard/Minnesota/346251/2000	H11N9	North America	North American lineage	Wild Anseriformes	2000
EPI_ISL_22526	A/mallard/MN/42/2000	H11N9	North America	North American lineage	Wild Anseriformes	2000
EPI_ISL_141310	A/mallard/Minnesota/346245/2000	H11N9	North America	North American lineage	Wild Anseriformes	2000
EPI_ISL_73362	A/common teal/Netherlands/9/2000	H11N9	Europe	Eurasian lineage	Wild Anseriformes	2000
EPI_ISL_397938	A/ruddy turnstone/Delaware/828233/2001	H11N2	North America	North American lineage	Wild Charadriiformes	2001
EPI_ISL_142081	A/semi-palmated sandpiper/Delaware/828234/2001	H11N2	North America	North American lineage	Wild Charadriiformes	2001
EPI_ISL_397937	A/ruddy turnstone/Delaware/828222/2001	H11N2	North America	North American lineage	Wild Charadriiformes	2001
EPI_ISL_131450	A/shorebird/Delaware Bay/75/2001	H11N2	North America	North American lineage	Wild Charadriiformes	2001
EPI_ISL_397984	A/ruddy turnstone/New Jersey/471587/2001	H11N2	North America	North American lineage	Wild Charadriiformes	2001
EPI_ISL_142082	A/ruddy turnstone/Delaware/828213/2001	H11N2	North America	North American lineage	Wild Charadriiformes	2001
EPI_ISL_68012	A/blue-winged teal/Ohio/467/2001	H11N9	North America	North American lineage	Wild Anseriformes	2001
EPI_ISL_80217	A/swine/KU/2/2001	H11N6	Asia	Eurasian lineage	Mammals	2001
EPI_ISL_397933	A/ruddy turnstone/Delaware/650670/2002	H11N9	North America	North American lineage	Wild Charadriiformes	2002
EPI_ISL_398002	A/ruddy turnstone/New Jersey/650653/2002	H11N9	North America	North American lineage	Wild Charadriiformes	2002
EPI_ISL_397999	A/ruddy turnstone/New Jersey/650626/2002	H11N9	North America	North American lineage	Wild Charadriiformes	2002
EPI_ISL_398005	A/ruddy turnstone/New Jersey/650677/2002	H11N4	North America	North American lineage	Wild Charadriiformes	2002
EPI_ISL_10125	A/ruddy turnstone/New Jersey/650678/2002	H11N4	North America	North American lineage	Wild Charadriiformes	2002
EPI_ISL_397921	A/ruddy turnstone/Delaware/650631/2002	H11N2	North America	North American lineage	Wild Charadriiformes	2002
EPI_ISL_142091	A/ruddy turnstone/New Jersey/650615/2002	H11N2	North America	North American lineage	Wild Charadriiformes	2002
EPI_ISL_131314	A/shorebird/Delaware Bay/8/2002	H11N9	North America	North American lineage	Wild Charadriiformes	2002
EPI_ISL_131453	A/laughing gull/Delaware Bay/2/2002	H11N9	North America	North American lineage	Wild Charadriiformes	2002
EPI_ISL_131457	A/shorebird/Delaware Bay/48/2002	H11N9	North America	North American lineage	Wild Charadriiformes	2002
EPI_ISL_131455	A/shorebird/Delaware Bay/26/2002	H11N9	North America	North American lineage	Wild Charadriiformes	2002
EPI_ISL_397924	A/ruddy turnstone/Delaware/650636/2002	H11N9	North America	North American lineage	Wild Charadriiformes	2002
EPI_ISL_131456	A/shorebird/Delaware Bay/37/2002	H11N9	North America	North American lineage	Wild Charadriiformes	2002
EPI_ISL_131459	A/ruddy turnstone/Delaware Bay/197/2002	H11N1	North America	North American lineage	Wild Charadriiformes	2002
MH596971	A/environment/Delaware/650606/2002	H11N2	North America	North American lineage	Environment	2002
EPI_ISL_138140	A/shorebird/Delaware Bay/31/2002	H11N1	North America	North American lineage	Wild Charadriiformes	2002
EPI_ISL_142088	A/red knot/Delaware/650666/2002	H11N9	North America	North American lineage	Wild Charadriiformes	2002
EPI_ISL_131454	A/shorebird/Delaware Bay/6/2002	H11N9	North America	North American lineage	Wild Charadriiformes	2002
EPI_ISL_397861	A/ruddy turnstone/Delaware/650622/2002	H11N4	North America	North American lineage	Wild Charadriiformes	2002
EPI_ISL_397919	A/ruddy turnstone/Delaware/650610/2002	H11N9	North America	North American lineage	Wild Charadriiformes	2002
EPI_ISL_67850	A/mallard/Maryland/557/2002	H11N9	North America	North American lineage	Wild Anseriformes	2002
EPI_ISL_67852	A/mallard/Maryland/584/2002	H11N9	North America	North American lineage	Wild Anseriformes	2002
EPI_ISL_67851	A/mallard/Maryland/569/2002	H11N9	North America	North American lineage	Wild Anseriformes	2002
EPI_ISL_142090	A/ruddy turnstone/Delaware/650612/2002	H11N3	North America	North American lineage	Wild Charadriiformes	2002
EPI_ISL_73380	A/mallard/Sweden/48/2002	H11N9	Europe	Eurasian lineage	Wild Anseriformes	2002
EPI_ISL_73372	A/mallard/Sweden/110/2002	H11N7	Europe	Eurasian lineage	Wild Anseriformes	2002
EPI_ISL_73374	A/mallard/Sweden/25/2002	H11N3	Europe	Eurasian lineage	Wild Anseriformes	2002
EPI_ISL_189397	A/mallard/Sweden/418/2002	H11N9	Europe	Eurasian lineage	Wild Anseriformes	2002
EPI_ISL_73378	A/mallard/Sweden/45/2002	H11N8	Europe	Eurasian lineage	Wild Anseriformes	2002
EPI_ISL_189396	A/mallard/Sweden/366/2002	H11N9	Europe	Eurasian lineage	Wild Anseriformes	2002
EPI_ISL_8517	A/duck/Yangzhou/906/2002	H11N2	Asia	Eurasian lineage	Domestic Anseriformes	2002
EPI_ISL_327571	A/sanderling/Delaware Bay/236/2003	H11N9	North America	North American lineage	Wild Charadriiformes	2003
EPI_ISL_8781	A/mallard/Alberta/245/2003	H11N9	North America	North American lineage	Wild Anseriformes	2003
EPI_ISL_73385	A/mallard/Sweden/58/2003	H11N1	Europe	Eurasian lineage	Wild Anseriformes	2003
EPI_ISL_65677	A/mallard/Maryland/922/2004	H11N9	North America	North American lineage	Wild Anseriformes	2004
EPI_ISL_65679	A/mallard/Maryland/948/2004	H11N9	North America	North American lineage	Wild Anseriformes	2004
EPI_ISL_65678	A/mallard/Maryland/926/2004	H11N9	North America	North American lineage	Wild Anseriformes	2004
EPI_ISL_65680	A/mallard/Maryland/950/2004	H11N9	North America	North American lineage	Wild Anseriformes	2004
EPI_ISL_156551	A/call duck/Maryland/S698/2004	H11N3	North America	North American lineage	Wild Anseriformes	2004
EPI_ISL_156682	A/call duck/Maryland/IT39/2004	H11N3	North America	North American lineage	Wild Anseriformes	2004
EPI_ISL_156678	A/call duck/Maryland/1C48/2004	H11N3	North America	North American lineage	Wild Anseriformes	2004
EPI_ISL_156679	A/call duck/Maryland/1C73/2004	H11N3	North America	North American lineage	Wild Anseriformes	2004
EPI_ISL_156680	A/call duck/Maryland/2C40/2004	H11N3	North America	North American lineage	Wild Anseriformes	2004
EPI_ISL_156683	A/call duck/Maryland/2T70/2004	H11N3	North America	North American lineage	Wild Anseriformes	2004
EPI_ISL_156681	A/call duck/Maryland/2C70/2004	H11N3	North America	North American lineage	Wild Anseriformes	2004
EPI_ISL_10163	A/mallard/Xuyi/8/2004	H11	Asia	Eurasian lineage	Wild Anseriformes	2004
EPI_ISL_15105	A/sharp-tailed sandpiper/Australia/10/2004	H11N9	Oceania	Eurasian lineage	Wild Charadriiformes	2004
EPI_ISL_645	A/duck/Hokkaido/W245/2004	H11N9	Asia	Eurasian lineage	Domestic Anseriformes	2004
CY184106	A/mallard/Sweden/2321/2004	H11	Europe	Eurasian lineage	Wild Anseriformes	2004
EPI_ISL_120187	A/teal/Egypt/00688-NAMRU3/2004	H11N9	Africa	Eurasian lineage	Wild Charadriiformes	2004
EPI_ISL_71989	A/turkey/Almaty/535/2004	H11N9	Asia	Eurasian lineage	Domestic Galliformes	2004
EPI_ISL_7046	A/mallard/Missouri/MO32/2005	H11N9	North America	North American lineage	Wild Anseriformes	2005
EPI_ISL_6985	A/mallard/Missouri/MO130/2005	H11N3	North America	North American lineage	Wild Anseriformes	2005
EPI_ISL_7018	A/environment/Delaware/235/2005	H11N6	North America	North American lineage	Environment	2005
MH596908	A/ruddy turnstone/New Jersey/1321401/2005	H11	North America	North American lineage	Wild Charadriiformes	2005
EPI_ISL_397970	A/ruddy turnstone/New Jersey/1321412/2005	H11N8	North America	North American lineage	Wild Charadriiformes	2005
EPI_ISL_327529	A/ruddy turnstone/Delaware Bay/446/2005	H11N8	North America	North American lineage	Wild Charadriiformes	2005
EPI_ISL_6986	A/environment/Delaware/232/2005	H11N8	North America	North American lineage	Environment	2005
EPI_ISL_142350	A/ruddy turnstone/New Jersey/1321411/2005	H11N8	North America	North American lineage	Wild Charadriiformes	2005
EPI_ISL_142326	A/ruddy turnstone/New Jersey/1321416/2005	H11N6	North America	North American lineage	Wild Charadriiformes	2005
EPI_ISL_142325	A/ruddy turnstone/New Jersey/AI05-1058/2005	H11N6	North America	North American lineage	Wild Charadriiformes	2005
EPI_ISL_327522	A/sanderling/Delaware Bay/331/2005	H11N8	North America	North American lineage	Wild Charadriiformes	2005
EPI_ISL_131463	A/shorebird/Delaware Bay/146/2005	H11N6	North America	North American lineage	Wild Charadriiformes	2005
EPI_ISL_142327	A/ruddy turnstone/New Jersey/1321410/2005	H11N8	North America	North American lineage	Wild Charadriiformes	2005
EPI_ISL_7067	A/environment/Delaware/234/2005	H11N8	North America	North American lineage	Environment	2005
EPI_ISL_327534	A/sanderling/Delaware Bay/575/2005	H11N8	North America	North American lineage	Wild Charadriiformes	2005
EPI_ISL_131464	A/shorebird/Delaware Bay/291/2005	H11N8	North America	North American lineage	Wild Charadriiformes	2005
EPI_ISL_6997	A/american black duck/Ohio/1823/2005	H11N9	North America	North American lineage	Wild Anseriformes	2005
EPI_ISL_6988	A/green-winged teal/Ohio/1747/2005	H11N2	North America	North American lineage	Wild Anseriformes	2005
EPI_ISL_6990	A/mallard/Ohio/1851/2005	H11N1	North America	North American lineage	Wild Anseriformes	2005
EPI_ISL_6989	A/green-winged teal/Ohio/1844/2005	H11N9	North America	North American lineage	Wild Anseriformes	2005
EPI_ISL_7022	A/mallard/Maryland/1124/2005	H11N9	North America	North American lineage	Wild Anseriformes	2005
EPI_ISL_87501	A/mallard/Maryland/1111/2005	H11N9	North America	North American lineage	Wild Anseriformes	2005
CY202971	A/mallard/Maryland/05OS1142/2005	H11	North America	North American lineage	Wild Anseriformes	2005
EPI_ISL_142324	A/blue-winged teal/North Carolina/NC674-362/2005	H11N3	North America	North American lineage	Wild Anseriformes	2005
EPI_ISL_64900	A/mallard/Quebec/16566/2005	H11N2	North America	North American lineage	Wild Anseriformes	2005
EPI_ISL_11854	A/spotbill duck/Xuyi/6/2005	H11N2	Asia	Eurasian lineage	Wild Anseriformes	2005
EPI_ISL_84834	A/mallard/New Zealand/1440-365/2005	H11N9	Oceania	Eurasian lineage	Wild Anseriformes	2005
EPI_ISL_84569	A/mallard/Sweden/90/2005	H11N9	Europe	Eurasian lineage	Wild Anseriformes	2005
EPI_ISL_267399	A/common teal/Netherlands/7/2005	H11N9	Europe	Eurasian lineage	Wild Anseriformes	2005
EPI_ISL_30814	A/mallard/Netherlands/26/2005	H11N2	Europe	Eurasian lineage	Wild Anseriformes	2005
EPI_ISL_267267	A/mallard duck/Netherlands/24/2005	H11N3	Europe	Eurasian lineage	Wild Anseriformes	2005
EPI_ISL_132185	A/environment/Wisconsin/NWRC185914-06/2006	H11N9	North America	North American lineage	Environment	2006
EPI_ISL_29896	A/northern pintail/California/44291-447/2006	H11N2	North America	North American lineage	Wild Anseriformes	2006
EPI_ISL_83495	A/mallard/Washington/44256-527/2006	H11N9	North America	North American lineage	Wild Anseriformes	2006
EPI_ISL_29884	A/northern pintail/California/44221-710/2006	H11N9	North America	North American lineage	Wild Anseriformes	2006
EPI_ISL_29883	A/northern pintail/California/44221-699/2006	H11N9	North America	North American lineage	Wild Anseriformes	2006
EPI_ISL_29881	A/northern pintail/California/44221-664/2006	H11N9	North America	North American lineage	Wild Anseriformes	2006
EPI_ISL_83494	A/mallard/Washington/44256-522/2006	H11N3	North America	North American lineage	Wild Anseriformes	2006
EPI_ISL_132144	A/environment/Oregon/NWRC183249-18/2006	H11N9	North America	North American lineage	Environment	2006
EPI_ISL_29878	A/northern pintail/California/44221-639/2006	H11N9	North America	North American lineage	Wild Anseriformes	2006
EPI_ISL_29879	A/northern pintail/California/44221-644/2006	H11N9	North America	North American lineage	Wild Anseriformes	2006
EPI_ISL_29877	A/northern pintail/California/44221-637/2006	H11N9	North America	North American lineage	Wild Anseriformes	2006
EPI_ISL_82499	A/northern shoveler/California/44241-862/2006	H11N9	North America	North American lineage	Wild Anseriformes	2006
EPI_ISL_132139	A/environment/Montana/NWRC183138-18/2006	H11N9	North America	North American lineage	Environment	2006
EPI_ISL_29882	A/northern pintail/California/44221-692/2006	H11N2	North America	North American lineage	Wild Anseriformes	2006
EPI_ISL_132086	A/environment/South Dakota/NWRC182122-06/2006	H11N3	North America	North American lineage	Environment	2006
EPI_ISL_132138	A/environment/Minnesota/NWRC183121-06/2006	H11N3	North America	North American lineage	Environment	2006
EPI_ISL_15108	A/mallard/Missouri/209/2006	H11N9	North America	North American lineage	Wild Anseriformes	2006
EPI_ISL_216637	A/mallard/Maryland/06OS1236/2006	H11N9	North America	North American lineage	Wild Anseriformes	2006
EPI_ISL_77912	A/common murre/Alaska/44085-165/2006	H11N9	North America	North American lineage	Wild Charadriiformes	2006
EPI_ISL_132132	A/environment/Pennsylvania/NWRC182765-18/2006	H11N9	North America	North American lineage	Environment	2006
EPI_ISL_378379	A/northern pintail/Ohio/06OS2067/2006	H11N9	North America	North American lineage	Wild Anseriformes	2006
EPI_ISL_64387	A/mallard/Quebec/11111/2006	H11N9	North America	North American lineage	Wild Anseriformes	2006
EPI_ISL_7547	A/environment/Maryland/763/2006	H11N9	North America	North American lineage	Environment	2006
EPI_ISL_378701	A/mallard/Sanjiang/148/2006	H11N9	Asia	Eurasian lineage	Wild Anseriformes	2006
EPI_ISL_291123	A/duck/Tsukuba/218/06	H11N9	Asia	Eurasian lineage	Domestic Anseriformes	2006
EPI_ISL_291130	A/duck/Shimane/14/06	H11N9	Asia	Eurasian lineage	Domestic Anseriformes	2006
EPI_ISL_288009	A/duck/Shimane/21/06	H11N9	Asia	Eurasian lineage	Domestic Anseriformes	2006
EPI_ISL_379001	A/Oriental white stork/Zhalong/183/2006	H11N9	Asia	Eurasian lineage	Ciconiiformes	2006
EPI_ISL_146348	A/wild waterfowl/Hong Kong/MPC729/2006	H11N9	Asia	Eurasian lineage	Other wild birds	2006
EPI_ISL_293516	A/duck/Hokkaido/W242/2006	H11N9	Asia	Eurasian lineage	Domestic Anseriformes	2006
EPI_ISL_291113	A/duck/Chiba/16/06	H11N9	Asia	Eurasian lineage	Domestic Anseriformes	2006
EPI_ISL_291116	A/duck/Chiba/25/06	H11N3	Asia	Eurasian lineage	Domestic Anseriformes	2006
EPI_ISL_291112	A/duck/Chiba/21/06	H11N9	Asia	Eurasian lineage	Domestic Anseriformes	2006
EPI_ISL_189408	A/mallard/Sweden/50980/2006	H11N9	Europe	Eurasian lineage	Wild Anseriformes	2006
EPI_ISL_68251	A/duck/Bavaria/49/2006	H11N1	Europe	Eurasian lineage	Domestic Anseriformes	2006
EPI_ISL_98837	A/Domestic Duck/Germany/R784/06	H11N1	Europe	Eurasian lineage	Domestic Anseriformes	2006
CY183767	A/mallard/Sweden/52057/2006	H11	Europe	Eurasian lineage	Wild Anseriformes	2006
EPI_ISL_84568	A/mallard/Netherlands/42/2006	H11N9	Europe	Eurasian lineage	Wild Anseriformes	2006
EPI_ISL_132186	A/environment/Wisconsin/NWRC185914-17/2007	H11N9	North America	North American lineage	Environment	2007
EPI_ISL_20020	A/mallard duck/Minnesota/Sg-00118/2007	H11N9	North America	North American lineage	Wild Anseriformes	2007
EPI_ISL_84949	A/mallard/Minnesota/Sg-00118/2007	H11N9	North America	North American lineage	Wild Anseriformes	2007
EPI_ISL_84986	A/mallard/Minnesota/Sg-00177/2007	H11N9	North America	North American lineage	Wild Anseriformes	2007
EPI_ISL_84960	A/mallard/Minnesota/Sg-00198/2007	H11N9	North America	North American lineage	Wild Anseriformes	2007
EPI_ISL_25250	A/mallard/Minnesota/Sg-00112/2007	H11N9	North America	North American lineage	Wild Anseriformes	2007
EPI_ISL_25272	A/mallard/Minnesota/Sg-00187/2007	H11N2	North America	North American lineage	Wild Anseriformes	2007
EPI_ISL_83540	A/northern shoveler/California/44363-082/2007	H11N9	North America	North American lineage	Wild Anseriformes	2007
EPI_ISL_216388	A/mallard/Maryland/07OS1563/2007	H11N9	North America	North American lineage	Wild Anseriformes	2007
EPI_ISL_216645	A/mallard/Maryland/07OS1316/2007	H11N9	North America	North American lineage	Wild Anseriformes	2007
EPI_ISL_82524	A/mallard/Washington/44338-362/2007	H11N9	North America	North American lineage	Wild Anseriformes	2007
EPI_ISL_83504	A/cinnamon teal/California/44287-234/2007	H11N9	North America	North American lineage	Wild Anseriformes	2007
EPI_ISL_132165	A/environment/California/NWRC184352-05/2007	H11N2	North America	North American lineage	Environment	2007
EPI_ISL_75984	A/thick-billed murre/Newfoundland/031/2007	H11N2	North America	North American lineage	Wild Charadriiformes	2007
EPI_ISL_83539	A/American green-winged teal/California/44363-067/2007	H11N9	North America	North American lineage	Wild Anseriformes	2007
EPI_ISL_71640	A/northern pintail/Alaska/44340-441/2007	H11N9	North America	North American lineage	Wild Anseriformes	2007
EPI_ISL_29901	A/northern pintail/California/44387-194/2007	H11N9	North America	North American lineage	Wild Anseriformes	2007
EPI_ISL_139412	A/brant/Alaska/44332-536/2007	H11N9	North America	North American lineage	Wild Anseriformes	2007
EPI_ISL_83538	A/American green-winged teal/California/44363-002/2007	H11N5	North America	North American lineage	Wild Anseriformes	2007
EPI_ISL_33233	A/mallard/Minnesota/Sg-00110/2007	H11N9	North America	North American lineage	Wild Anseriformes	2007
EPI_ISL_83497	A/American green-winged teal/California/27790/2007	H11N9	North America	North American lineage	Wild Anseriformes	2007
EPI_ISL_83496	A/American green-winged teal/California/44287-066/2007	H11N9	North America	North American lineage	Wild Anseriformes	2007
EPI_ISL_20036	A/northern shoveler/California/HKWF611/2007	H11N9	North America	North American lineage	Wild Anseriformes	2007
EPI_ISL_132188	A/environment/Oregon/NWRC186042-18/2007	H11N9	North America	North American lineage	Environment	2007
EPI_ISL_89159	A/herring gull/Atyrau/2186/2007	H11N2	Asia	North American lineage	Wild Charadriiformes	2007
EPI_ISL_329006	A/lesser black-backed gull/Netherlands/1/2007	H11N1	Europe	North American lineage	Wild Charadriiformes	2007
EPI_ISL_76656	A/aquatic bird/India/NIV-17095/2007	H11N1	Asia	North American lineage	Other wild birds	2007
EPI_ISL_131766	A/American black duck/New Brunswick/02519/2007	H11N9	North America	North American lineage	Wild Anseriformes	2007
EPI_ISL_131871	A/American black duck/New Brunswick/02485/2007	H11N9	North America	North American lineage	Wild Anseriformes	2007
EPI_ISL_165786	A/duck/Bangladesh/1051/2007	H11N3	Asia	Eurasian lineage	Domestic Anseriformes	2007
EPI_ISL_165787	A/duck/Bangladesh/1052/2007	H11N3	Asia	Eurasian lineage	Domestic Anseriformes	2007
EPI_ISL_189448	A/mallard/Sweden/68745/2007	H11N9	Europe	Eurasian lineage	Wild Anseriformes	2007
EPI_ISL_189449	A/mallard/Sweden/68621/2007	H11N9	Europe	Eurasian lineage	Wild Anseriformes	2007
EPI_ISL_189447	A/mallard/Sweden/69639/2007	H11N9	Europe	Eurasian lineage	Wild Anseriformes	2007
EPI_ISL_189446	A/mallard/Sweden/69912/2007	H11N9	Europe	Eurasian lineage	Wild Anseriformes	2007
EPI_ISL_33858	A/mallard/Netherlands/17/2007	H11N8	Europe	Eurasian lineage	Wild Anseriformes	2007
EPI_ISL_75561	A/mallard/Switzerland/WV1071028/2007	H11N9	Europe	Eurasian lineage	Wild Anseriformes	2007
EPI_ISL_146350	A/northern pintail/Hong Kong/MPC2085/2007	H11N9	Asia	Eurasian lineage	Wild Anseriformes	2007
EPI_ISL_146349	A/common teal/Hong Kong/MPD322/2007	H11N9	Asia	Eurasian lineage	Wild Anseriformes	2007
MW547679	A/aquatic bird/Gunsan/157/2007	H11N2	Asia	Eurasian lineage	Other wild birds	2007
MW547680	A/aquatic bird/Gunsan/160/2007	H11N9	Asia	Eurasian lineage	Other wild birds	2007
EPI_ISL_288008	A/duck/Shimane/01/07	H11N9	Asia	Eurasian lineage	Domestic Anseriformes	2007
EPI_ISL_506089	A/mallard/South Korea/N07-0616/2007	H11N9	Asia	Eurasian lineage	Wild Anseriformes	2007
EPI_ISL_506088	A/mallard/South Korea/N07-0613/2007	H11N9	Asia	Eurasian lineage	Wild Anseriformes	2007
EPI_ISL_84463	A/mallard/Korea/LBM616/2007	H11N9	Asia	Eurasian lineage	Wild Anseriformes	2007
EPI_ISL_146332	A/duck/Yunnan/1282/2007	H11N9	Asia	Eurasian lineage	Domestic Anseriformes	2007
EPI_ISL_146326	A/duck/Guangdong/4323/2007	H11N9	Asia	Eurasian lineage	Domestic Anseriformes	2007
EPI_ISL_63353	A/Anas plathyrhynchos/Spain/1197/2007	H11N3	Europe	Eurasian lineage	Wild Anseriformes	2007
EPI_ISL_278062	A/green winged teal/Mexico-Sonora/701/2008	H11N3	North America	North American lineage	Wild Anseriformes	2008
EPI_ISL_145657	A/Anas acuta/New Mexico/A00629381/2008	H11N9	North America	North American lineage	Wild Anseriformes	2008
EPI_ISL_180956	A/mallard/Maryland/08OS3109/2008	H11N8	North America	North American lineage	Wild Anseriformes	2008
CY139628	A/mallard/Minnesota/Sg-00944/2008	H11	North America	North American lineage	Wild Anseriformes	2008
EPI_ISL_85162	A/mallard/Wisconsin/08OS2271/2008	H11N9	North America	North American lineage	Wild Anseriformes	2008
EPI_ISL_141117	A/mallard/Minnesota/Sg-00930/2008	H11N9	North America	North American lineage	Wild Anseriformes	2008
EPI_ISL_141127	A/mallard/Minnesota/Sg-01034/2008	H11N2	North America	North American lineage	Wild Anseriformes	2008
EPI_ISL_142467	A/mallard/New Jersey/Sg-00884/2008	H11N2	North America	North American lineage	Wild Anseriformes	2008
EPI_ISL_180951	A/environment/Maryland/08OS1579/2008	H11N9	North America	North American lineage	Environment	2008
EPI_ISL_180949	A/environment/Maryland/08OS1550/2008	H11N9	North America	North American lineage	Environment	2008
EPI_ISL_81854	A/mallard/Alaska/44430-056/2008	H11N9	North America	North American lineage	Wild Anseriformes	2008
EPI_ISL_94234	A/mallard/California/8028/2008	H11N2	North America	North American lineage	Wild Anseriformes	2008
EPI_ISL_94237	A/mallard/California/6634/2008	H11N9	North America	North American lineage	Wild Anseriformes	2008
EPI_ISL_94215	A/northern shoveler/California/9017/2008	H11N2	North America	North American lineage	Wild Anseriformes	2008
EPI_ISL_94189	A/northern pintail/California/6791/2008	H11N2	North America	North American lineage	Wild Anseriformes	2008
EPI_ISL_94303	A/mallard/California/8118/2008	H11N9	North America	North American lineage	Wild Anseriformes	2008
EPI_ISL_94216	A/northern shoveler/California/8675/2008	H11N9	North America	North American lineage	Wild Anseriformes	2008
EPI_ISL_94290	A/mallard/California/11119/2008	H11N9	North America	North American lineage	Wild Anseriformes	2008
EPI_ISL_63049	A/green winged teal/California/AKS1305/2008	H11N9	North America	North American lineage	Wild Anseriformes	2008
EPI_ISL_139415	A/brant/Alaska/44391-190/2008	H11N9	North America	North American lineage	Wild Anseriformes	2008
EPI_ISL_94240	A/mallard/California/6517/2008	H11N9	North America	North American lineage	Wild Anseriformes	2008
EPI_ISL_94248	A/environment/California/7650/2008	H11N8	North America	North American lineage	Environment	2008
EPI_ISL_161507	A/ruddy turnstone/Ilha de Canelas/A17/2008	H11N9	South America	North American lineage	Wild Charadriiformes	2008
EPI_ISL_161508	A/ruddy turnstone/Ilha de Canelas/A51/2008	H11N9	South America	North American lineage	Wild Charadriiformes	2008
EPI_ISL_161506	A/ruddy turnstone/Ilha de Canelas/A08/2008	H11N9	South America	North American lineage	Wild Charadriiformes	2008
EPI_ISL_142464	A/ruddy turnstone/New Jersey/Sg-00567/2008	H11N2	North America	North American lineage	Wild Charadriiformes	2008
EPI_ISL_142429	A/ruddy turnstone/New Jersey/Sg-00557/2008	H11N5	North America	North American lineage	Wild Charadriiformes	2008
EPI_ISL_142460	A/ruddy turnstone/New Jersey/Sg-00561/2008	H11N9	North America	North American lineage	Wild Charadriiformes	2008
EPI_ISL_142489	A/ruddy turnstone/New Jersey/Sg-00564/2008	H11N9	North America	North American lineage	Wild Charadriiformes	2008
EPI_ISL_95887	A/avian/Moscow/3641/2008	H11N9	Europe	Eurasian lineage	Other wild birds	2008
EPI_ISL_189434	A/mallard/Sweden/80011/2008	H11N9	Europe	Eurasian lineage	Wild Anseriformes	2008
EPI_ISL_189439	A/mallard/Sweden/79390/2008	H11N9	Europe	Eurasian lineage	Wild Anseriformes	2008
EPI_ISL_189436	A/mallard/Sweden/79983/2008	H11N9	Europe	Eurasian lineage	Wild Anseriformes	2008
EPI_ISL_189442	A/mallard/Sweden/79256/2008	H11N9	Europe	Eurasian lineage	Wild Anseriformes	2008
EPI_ISL_189440	A/mallard/Sweden/79416/2008	H11N9	Europe	Eurasian lineage	Wild Anseriformes	2008
EPI_ISL_189438	A/mallard/Sweden/79369/2008	H11N9	Europe	Eurasian lineage	Wild Anseriformes	2008
EPI_ISL_189444	A/mallard/Sweden/79123/2008	H11N9	Europe	Eurasian lineage	Wild Anseriformes	2008
EPI_ISL_189435	A/mallard/Sweden/79436/2008	H11N9	Europe	Eurasian lineage	Wild Anseriformes	2008
EPI_ISL_189433	A/mallard/Sweden/80079/2008	H11N9	Europe	Eurasian lineage	Wild Anseriformes	2008
EPI_ISL_189432	A/mallard/Sweden/80253/2008	H11N9	Europe	Eurasian lineage	Wild Anseriformes	2008
EPI_ISL_189437	A/mallard/Sweden/79984/2008	H11N9	Europe	Eurasian lineage	Wild Anseriformes	2008
CY165351	A/mallard/Sweden/79329/2008	H11	Europe	Eurasian lineage	Wild Anseriformes	2008
EPI_ISL_243621	A/mallard duck/Netherlands/36/2008	H11N9	Europe	Eurasian lineage	Wild Anseriformes	2008
EPI_ISL_243624	A/mallard duck/Netherlands/29/2008	H11N9	Europe	Eurasian lineage	Wild Anseriformes	2008
EPI_ISL_189445	A/mallard/Sweden/75334/2008	H11N9	Europe	Eurasian lineage	Wild Anseriformes	2008
CY165302	A/mallard/Sweden/79186/2008	H11	Europe	Eurasian lineage	Wild Anseriformes	2008
EPI_ISL_89571	A/duck/Vietnam/G30/2008	H11N9	Asia	Eurasian lineage	Domestic Anseriformes	2008
EPI_ISL_89572	A/duck/Vietnam/G32/2008	H11N9	Asia	Eurasian lineage	Domestic Anseriformes	2008
MN530448	A/korean native chicken/South Korea/N08-0185/2008	H11N8	Asia	Eurasian lineage	Domestic Galliformes	2008
EPI_ISL_95408	A/mallard/Wisconsin/4203/2009	H11N9	North America	North American lineage	Wild Anseriformes	2009
EPI_ISL_95388	A/mallard/Iowa/3193/2009	H11N9	North America	North American lineage	Wild Anseriformes	2009
EPI_ISL_141239	A/mallard/Arkansas/AI09-5663/2009	H11N9	North America	North American lineage	Wild Anseriformes	2009
EPI_ISL_95409	A/northern pintail/Wisconsin/4198/2009	H11N9	North America	North American lineage	Wild Anseriformes	2009
EPI_ISL_95466	A/mallard/Illinois/3051/2009	H11N3	North America	North American lineage	Wild Anseriformes	2009
CY097185	A/American green-winged teal/Illinois/3053/2009	H11	North America	North American lineage	Wild Anseriformes	2009
EPI_ISL_95453	A/American black duck/Illinois/3854/2009	H11N9	North America	North American lineage	Wild Anseriformes	2009
EPI_ISL_95391	A/mallard/Illinois/4162/2009	H11N2	North America	North American lineage	Wild Anseriformes	2009
EPI_ISL_95390	A/mallard/Illinois/4179/2009	H11N9	North America	North American lineage	Wild Anseriformes	2009
EPI_ISL_141221	A/mallard/Minnesota/AI09-3302/2009	H11N9	North America	North American lineage	Wild Anseriformes	2009
EPI_ISL_127945	A/ring-necked duck/New Brunswick/03449/2009	H11	North America	North American lineage	Wild Anseriformes	2009
EPI_ISL_141238	A/blue-winged teal/Louisiana/AI09-5234/2009	H11N2	North America	North American lineage	Wild Anseriformes	2009
EPI_ISL_94981	A/blue-winged teal/Guatemala/CIP049-11/2009	H11N2	North America	North American lineage	Wild Anseriformes	2009
EPI_ISL_94980	A/blue-winged teal/Guatemala/CIP049-03/2009	H11N2	North America	North American lineage	Wild Anseriformes	2009
EPI_ISL_95422	A/greater scaup/Wisconsin/4234/2009	H11N9	North America	North American lineage	Wild Anseriformes	2009
EPI_ISL_142562	A/mallard/New Jersey/AI09-5122/2009	H11N9	North America	North American lineage	Wild Anseriformes	2009
EPI_ISL_142564	A/mallard/New Jersey/AI09-5361/2009	H11N9	North America	North American lineage	Wild Anseriformes	2009
EPI_ISL_142534	A/ruddy turnstone/New Jersey/AI09-1008/2009	H11N9	North America	North American lineage	Wild Charadriiformes	2009
EPI_ISL_142540	A/ruddy turnstone/New Jersey/AI09-1164/2009	H11N9	North America	North American lineage	Wild Charadriiformes	2009
EPI_ISL_142538	A/ruddy turnstone/New Jersey/AI09-1144/2009	H11N9	North America	North American lineage	Wild Charadriiformes	2009
EPI_ISL_121332	A/mallard/California/6720/2009	H11	North America	North American lineage	Wild Anseriformes	2009
EPI_ISL_95448	A/mallard/Missouri/350/2009	H11N9	North America	North American lineage	Wild Anseriformes	2009
EPI_ISL_371819	A/sanderling/Delaware Bay/41/2009	H11N1	North America	North American lineage	Wild Charadriiformes	2009
EPI_ISL_142488	A/laughing gull/New Jersey/AI09-218/2009	H11N1	North America	North American lineage	Wild Charadriiformes	2009
EPI_ISL_142484	A/ruddy turnstone/New Jersey/AI09-151/2009	H11N1	North America	North American lineage	Wild Charadriiformes	2009
EPI_ISL_371817	A/sanderling/Delaware Bay/38/2009	H11N1	North America	North American lineage	Wild Charadriiformes	2009
EPI_ISL_371814	A/red knot/Delaware Bay/79/2009	H11N1	North America	North American lineage	Wild Charadriiformes	2009
EPI_ISL_142496	A/herring gull/New Jersey/AI09-335/2009	H11N1	North America	North American lineage	Wild Charadriiformes	2009
EPI_ISL_142486	A/ruddy turnstone/New Jersey/AI09-169/2009	H11N8	North America	North American lineage	Wild Charadriiformes	2009
EPI_ISL_142487	A/ruddy turnstone/New Jersey/AI09-194/2009	H11N8	North America	North American lineage	Wild Charadriiformes	2009
CY145867	A/ruddy turnstone/New Jersey/AI09-071/2009	H11	North America	North American lineage	Wild Charadriiformes	2009
EPI_ISL_131478	A/shorebird/Delaware Bay/257/2009	H11N8	North America	North American lineage	Wild Charadriiformes	2009
EPI_ISL_189720	A/black-headed gull/Netherlands/40/2009	H11N9	Europe	North American lineage	Wild Charadriiformes	2009
EPI_ISL_165780	A/duck/Bangladesh/1578/2009	H11N3	Asia	Eurasian lineage	Domestic Anseriformes	2009
CY184093	A/mallard/Sweden/101754/2009	H11	Europe	Eurasian lineage	Wild Anseriformes	2009
EPI_ISL_243558	A/mallard duck/Netherlands/12/2009	H11N9	Europe	Eurasian lineage	Wild Anseriformes	2009
EPI_ISL_243480	A/mallard duck/Netherlands/29/2009	H11N9	Europe	Eurasian lineage	Wild Anseriformes	2009
EPI_ISL_144388	A/mallard/Sweden/99931/2009	H11N2	Europe	Eurasian lineage	Wild Anseriformes	2009
EPI_ISL_144374	A/mallard/Sweden/99853/2009	H11N2	Europe	Eurasian lineage	Wild Anseriformes	2009
EPI_ISL_144386	A/mallard/Sweden/99889/2009	H11N2	Europe	Eurasian lineage	Wild Anseriformes	2009
EPI_ISL_144383	A/mallard/Sweden/99886/2009	H11N2	Europe	Eurasian lineage	Wild Anseriformes	2009
EPI_ISL_144382	A/mallard/Sweden/99885/2009	H11N2	Europe	Eurasian lineage	Wild Anseriformes	2009
EPI_ISL_144307	A/mallard/Sweden/100104/2009	H11N1	Europe	Eurasian lineage	Wild Anseriformes	2009
EPI_ISL_144373	A/mallard/Sweden/99852/2009	H11N2	Europe	Eurasian lineage	Wild Anseriformes	2009
EPI_ISL_144369	A/mallard/Sweden/99846/2009	H11N2	Europe	Eurasian lineage	Wild Anseriformes	2009
EPI_ISL_144358	A/mallard/Sweden/99820/2009	H11N2	Europe	Eurasian lineage	Wild Anseriformes	2009
EPI_ISL_89340	A/mallard/Czech Republic/15902-18K/2009	H11N9	Europe	Eurasian lineage	Wild Anseriformes	2009
EPI_ISL_146333	A/duck/Yunnan/2908/2009	H11N9	Asia	Eurasian lineage	Domestic Anseriformes	2009
EPI_ISL_146344	A/northern pintail/Hong Kong/MPJ851/2009	H11N9	Asia	Eurasian lineage	Wild Anseriformes	2009
EPI_ISL_146353	A/eurasian wigeon/Hong Kong/MPK653/2009	H11N9	Asia	Eurasian lineage	Wild Anseriformes	2009
EPI_ISL_146345	A/eurasian wigeon/Hong Kong/MPK655/2009	H11N9	Asia	Eurasian lineage	Wild Anseriformes	2009
EPI_ISL_140707	A/environment/Jiangxi/26/2009	H11N9	Asia	Eurasian lineage	Environment	2009
EPI_ISL_140708	A/environment/Jiangxi/28/2009	H11N9	Asia	Eurasian lineage	Environment	2009
EPI_ISL_146319	A/duck/Jiangxi/11278/2009	H11N9	Asia	Eurasian lineage	Domestic Anseriformes	2009
EPI_ISL_146351	A/northern shoveler/Hong Kong/MPK276/2009	H11N9	Asia	Eurasian lineage	Wild Anseriformes	2009
EPI_ISL_94966	A/duck/Jiangxi/k0701/2009	H11N2	Asia	Eurasian lineage	Domestic Anseriformes	2009
EPI_ISL_144320	A/mallard/Sweden/100669/2009	H11N9	Europe	Eurasian lineage	Wild Anseriformes	2009
EPI_ISL_144319	A/mallard/Sweden/100635/2009	H11N9	Europe	Eurasian lineage	Wild Anseriformes	2009
EPI_ISL_144316	A/mallard/Sweden/100610/2009	H11N9	Europe	Eurasian lineage	Wild Anseriformes	2009
EPI_ISL_144314	A/mallard/Sweden/100578/2009	H11N9	Europe	Eurasian lineage	Wild Anseriformes	2009
EPI_ISL_189415	A/mallard/Sweden/102103/2009	H11N9	Europe	Eurasian lineage	Wild Anseriformes	2009
EPI_ISL_189429	A/mallard/Sweden/100791/2009	H11N9	Europe	Eurasian lineage	Wild Anseriformes	2009
EPI_ISL_189402	A/mallard/Sweden/101111/2009	H11N9	Europe	Eurasian lineage	Wild Anseriformes	2009
EPI_ISL_189421	A/mallard/Sweden/101163/2009	H11N9	Europe	Eurasian lineage	Wild Anseriformes	2009
EPI_ISL_189422	A/mallard/Sweden/101082/2009	H11N9	Europe	Eurasian lineage	Wild Anseriformes	2009
EPI_ISL_189428	A/mallard/Sweden/100760/2009	H11N9	Europe	Eurasian lineage	Wild Anseriformes	2009
EPI_ISL_189425	A/mallard/Sweden/100832/2009	H11N9	Europe	Eurasian lineage	Wild Anseriformes	2009
EPI_ISL_144311	A/mallard/Sweden/100545/2009	H11N9	Europe	Eurasian lineage	Wild Anseriformes	2009
EPI_ISL_189426	A/mallard/Sweden/100878/2009	H11N9	Europe	Eurasian lineage	Wild Anseriformes	2009
EPI_ISL_189424	A/mallard/Sweden/101011/2009	H11N9	Europe	Eurasian lineage	Wild Anseriformes	2009
EPI_ISL_129933	A/mallard/Portugal/99013/2009	H11	Europe	Eurasian lineage	Wild Anseriformes	2009
EPI_ISL_88232	A/duck/Zambia/12/2009	H11N9	Africa	Eurasian lineage	Domestic Anseriformes	2009
EPI_ISL_88231	A/duck/Zambia/11/2009	H11N9	Africa	Eurasian lineage	Domestic Anseriformes	2009
EPI_ISL_88229	A/goose/Zambia/09/2009	H11N9	Africa	Eurasian lineage	Wild Anseriformes	2009
EPI_ISL_189419	A/mallard/Sweden/101589/2009	H11N9	Europe	Eurasian lineage	Wild Anseriformes	2009
EPI_ISL_189417	A/mallard/Sweden/101574/2009	H11N9	Europe	Eurasian lineage	Wild Anseriformes	2009
EPI_ISL_189450	A/mallard/Sweden/101490/2009	H11N9	Europe	Eurasian lineage	Wild Anseriformes	2009
EPI_ISL_189420	A/mallard/Sweden/101435/2009	H11N9	Europe	Eurasian lineage	Wild Anseriformes	2009
EPI_ISL_83542	A/duck/Thailand/CU5408/2009	H11N3	Asia	Eurasian lineage	Domestic Anseriformes	2009
EPI_ISL_83541	A/duck/Thailand/CU5388/2009	H11N3	Asia	Eurasian lineage	Domestic Anseriformes	2009
EPI_ISL_70182	A/duck/Vietnam/OIE-2329/2009	H11N3	Asia	Eurasian lineage	Domestic Anseriformes	2009
EPI_ISL_70184	A/duck/Vietnam/OIE-2386/2009	H11N9	Asia	Eurasian lineage	Domestic Anseriformes	2009
EPI_ISL_125802	A/northern shoveler/California/3183/2010	H11	North America	North American lineage	Wild Anseriformes	2010
CY133117	A/bufflehead/Wisconsin/10OS3214/2010	H11	North America	North American lineage	Wild Anseriformes	2010
EPI_ISL_129068	A/glaucous-winged gull/Southeastern Alaska/10JR01856R0/2010	H11N9	North America	North American lineage	Wild Charadriiformes	2010
EPI_ISL_134904	A/gadwall/Wisconsin/10OS3122/2010	H11N9	North America	North American lineage	Wild Anseriformes	2010
CY133225	A/mallard/Wisconsin/10OS2945/2010	H11	North America	North American lineage	Wild Anseriformes	2010
EPI_ISL_134963	A/mallard/Wisconsin/10OS2889/2010	H11N9	North America	North American lineage	Wild Anseriformes	2010
EPI_ISL_134926	A/mallard/Wisconsin/10OS2524/2010	H11N2	North America	North American lineage	Wild Anseriformes	2010
EPI_ISL_135056	A/northern shoveler/Missouri/10MO0294/2010	H11N9	North America	North American lineage	Wild Anseriformes	2010
EPI_ISL_135014	A/American green-winged teal/Illinois/10OS3662/2010	H11N2	North America	North American lineage	Wild Anseriformes	2010
CY132867	A/northern pintail/Illinois/10OS3257/2010	H11	North America	North American lineage	Wild Anseriformes	2010
EPI_ISL_135012	A/mallard/Illinois/10OS4179/2010	H11N2	North America	North American lineage	Wild Anseriformes	2010
EPI_ISL_134945	A/mallard/Wisconsin/10OS4194/2010	H11N9	North America	North American lineage	Wild Anseriformes	2010
CY133833	A/mallard/Missouri/10MO0334/2010	H11	North America	North American lineage	Wild Anseriformes	2010
EPI_ISL_135062	A/mallard/Missouri/10MO0550/2010	H11N3	North America	North American lineage	Wild Anseriformes	2010
EPI_ISL_216375	A/mallard/Maryland/10OS2271/2010	H11N9	North America	North American lineage	Wild Anseriformes	2010
EPI_ISL_216373	A/mallard/Maryland/10OS132/2010	H11N9	North America	North American lineage	Wild Anseriformes	2010
EPI_ISL_216374	A/mallard/Maryland/10OS146/2010	H11N9	North America	North American lineage	Wild Anseriformes	2010
EPI_ISL_216370	A/mallard/Maryland/10OS116/2010	H11N9	North America	North American lineage	Wild Anseriformes	2010
EPI_ISL_135006	A/mallard/Iowa/10OS2752/2010	H11N9	North America	North American lineage	Wild Anseriformes	2010
EPI_ISL_141255	A/mallard/Minnesota/AI10-2762/2010	H11N9	North America	North American lineage	Wild Anseriformes	2010
EPI_ISL_134918	A/mallard/Illinois/10OS3249/2010	H11N2	North America	North American lineage	Wild Anseriformes	2010
EPI_ISL_95375	A/American green-winged teal/Mississippi/300/2010	H11N9	North America	North American lineage	Wild Anseriformes	2010
EPI_ISL_95441	A/American green-winged teal/Mississippi/383/2010	H11N9	North America	North American lineage	Wild Anseriformes	2010
EPI_ISL_134939	A/gadwall/Illinois/10OS3384/2010	H11N2	North America	North American lineage	Wild Anseriformes	2010
EPI_ISL_135011	A/mallard/Illinois/10OS4130/2010	H11N2	North America	North American lineage	Wild Anseriformes	2010
EPI_ISL_134944	A/mallard/Wisconsin/10OS4193/2010	H11N9	North America	North American lineage	Wild Anseriformes	2010
EPI_ISL_135057	A/mallard/Missouri/10MO0333/2010	H11N9	North America	North American lineage	Wild Anseriformes	2010
EPI_ISL_134946	A/mallard/Wisconsin/10OS2667/2010	H11N9	North America	North American lineage	Wild Anseriformes	2010
EPI_ISL_134942	A/northern shoveler/Illinois/10OS3619/2010	H11N9	North America	North American lineage	Wild Anseriformes	2010
EPI_ISL_189970	A/duck/Peru/CH36/2010	H11N9	South America	North American lineage	Domestic Anseriformes	2010
EPI_ISL_135130	A/northern pintail/California/2548/2010	H11N2	North America	North American lineage	Wild Anseriformes	2010
CY138181	A/blue-winged teal/Nova Scotia/00070/2010	H11	North America	North American lineage	Wild Anseriformes	2010
CY202760	A/mallard/Maryland/10OS0879/2010	H11	North America	North American lineage	Wild Anseriformes	2010
EPI_ISL_216377	A/mallard/Maryland/10OS2305/2010	H11N9	North America	North American lineage	Wild Anseriformes	2010
EPI_ISL_216376	A/mallard/Maryland/10OS2293/2010	H11N9	North America	North American lineage	Wild Anseriformes	2010
CY131984	A/mallard/Ohio/10OS1475/2010	H11	North America	North American lineage	Wild Anseriformes	2010
CY139361	A/American black duck/New Brunswick/00880/2010	H11	North America	North American lineage	Wild Anseriformes	2010
CY139540	A/mallard/New Brunswick/00992/2010	H11	North America	North American lineage	Wild Anseriformes	2010
EPI_ISL_137660	A/lesser black-backed gull/Iceland/145/2010	H11N2	Europe	North American lineage	Wild Charadriiformes	2010
EPI_ISL_138624	A/black-headed gull/Republic of Georgia/1/2010	H11N1	Asia	North American lineage	Wild Charadriiformes	2010
EPI_ISL_165782	A/duck/Bangladesh/1728/2010	H11N3	Asia	Eurasian lineage	Domestic Anseriformes	2010
EPI_ISL_165779	A/duck/Bangladesh/1595/2010	H11N3	Asia	Eurasian lineage	Domestic Anseriformes	2010
EPI_ISL_165784	A/duck/Bangladesh/1753/2010	H11N3	Asia	Eurasian lineage	Domestic Anseriformes	2010
EPI_ISL_163884	A/mallard/Finland/12703/2010	H11N4	Europe	Eurasian lineage	Wild Anseriformes	2010
EPI_ISL_146362	A/wild waterfowl/Hong Kong/MPJ1815/2010	H11N9	Asia	Eurasian lineage	Other wild birds	2010
EPI_ISL_89979	A/mallard/Czech Republic/13438-29K/2010	H11N9	Europe	Eurasian lineage	Wild Anseriformes	2010
EPI_ISL_379233	A/laughing gull/Delaware Bay/236/2011	H11N2	North America	North American lineage	Wild Charadriiformes	2011
MH733776	A/ruddy turnstone/Delaware Bay/323/2011	H11N2	North America	North American lineage	Wild Charadriiformes	2011
EPI_ISL_135087	A/mallard/California/2555P/2011	H11N9	North America	North American lineage	Wild Anseriformes	2011
EPI_ISL_135090	A/mallard/California/2555V/2011	H11N9	North America	North American lineage	Wild Anseriformes	2011
EPI_ISL_135101	A/mallard/California/2571P/2011	H11N2	North America	North American lineage	Wild Anseriformes	2011
CY134182	A/mallard/California/2571V/2011	H11	North America	North American lineage	Wild Anseriformes	2011
EPI_ISL_135066	A/northern shoveler/California/2810/2011	H11N2	North America	North American lineage	Wild Anseriformes	2011
EPI_ISL_257148	A/blue-winged teal/Guatemala/CIP049H105-04/2011	H11N3	North America	North American lineage	Wild Anseriformes	2011
EPI_ISL_135133	A/cinnamon teal/California/225/2011	H11N9	North America	North American lineage	Wild Anseriformes	2011
EPI_ISL_257129	A/northern shoveler/Guatemala/CIP049H104-69/2011	H11N3	North America	North American lineage	Wild Anseriformes	2011
EPI_ISL_133605	A/mallard/Ohio/11OS2213/2011	H11N2	North America	North American lineage	Wild Anseriformes	2011
CY166125	A/northern shoveler/Wisconsin/11OS4631/2011	H11	North America	North American lineage	Wild Anseriformes	2011
EPI_ISL_158492	A/mallard/Wisconsin/11OS4292/2011	H11N9	North America	North American lineage	Wild Anseriformes	2011
EPI_ISL_158440	A/mallard/Wisconsin/11OS4115/2011	H11N9	North America	North American lineage	Wild Anseriformes	2011
EPI_ISL_158475	A/mallard/Wisconsin/11OS3009/2011	H11N9	North America	North American lineage	Wild Anseriformes	2011
EPI_ISL_158495	A/mallard/Wisconsin/11OS4362/2011	H11N3	North America	North American lineage	Wild Anseriformes	2011
EPI_ISL_158488	A/wood duck/Wisconsin/11OS3443/2011	H11N9	North America	North American lineage	Wild Anseriformes	2011
EPI_ISL_158472	A/mallard/Wisconsin/11OS3338/2011	H11N9	North America	North American lineage	Wild Anseriformes	2011
EPI_ISL_158496	A/mallard/Wisconsin/11OS4368/2011	H11N9	North America	North American lineage	Wild Anseriformes	2011
EPI_ISL_158484	A/mallard/Wisconsin/11OS3422/2011	H11N9	North America	North American lineage	Wild Anseriformes	2011
EPI_ISL_158529	A/northern shoveler/Illinois/11OS5680/2011	H11N9	North America	North American lineage	Wild Anseriformes	2011
EPI_ISL_158453	A/blue-winged teal/Illinois/11OS4176/2011	H11N9	North America	North American lineage	Wild Anseriformes	2011
EPI_ISL_158506	A/northern shoveler/Mississippi/11OS6077/2011	H11N2	North America	North American lineage	Wild Anseriformes	2011
CY167011	A/mallard/Illinois/11OS4421/2011	H11	North America	North American lineage	Wild Anseriformes	2011
EPI_ISL_135041	A/American green-winged teal/Mississippi/11OS257/2011	H11N9	North America	North American lineage	Wild Anseriformes	2011
CY166135	A/mallard/Missouri/11OS4852/2011	H11	North America	North American lineage	Wild Anseriformes	2011
EPI_ISL_135035	A/American green-winged teal/Mississippi/11OS90/2011	H11N9	North America	North American lineage	Wild Anseriformes	2011
CY133702	A/American green-winged teal/Mississippi/11OS259/2011	H11	North America	North American lineage	Wild Anseriformes	2011
EPI_ISL_158499	A/northern shoveler/Mississippi/11OS5812/2011	H11N9	North America	North American lineage	Wild Anseriformes	2011
EPI_ISL_148258	A/blue-winged teal/Canada/3296/2011	H11N2	North America	North American lineage	Wild Anseriformes	2011
EPI_ISL_158502	A/mallard/Mississippi/11OS5863/2011	H11N9	North America	North American lineage	Wild Anseriformes	2011
EPI_ISL_143940	A/duck/Hunan/S4013/2011	H11N9	Asia	Eurasian lineage	Domestic Anseriformes	2011
EPI_ISL_143946	A/duck/Hunan/S4137/2011	H11N9	Asia	Eurasian lineage	Domestic Anseriformes	2011
EPI_ISL_143951	A/duck/Hunan/S4474/2011	H11N9	Asia	Eurasian lineage	Domestic Anseriformes	2011
EPI_ISL_146402	A/duck/Guizhou/1078/2011	H11N9	Asia	Eurasian lineage	Domestic Anseriformes	2011
EPI_ISL_146320	A/duck/Jiangxi/21714/2011	H11N9	Asia	Eurasian lineage	Domestic Anseriformes	2011
EPI_ISL_146360	A/wild waterfowl/Hong Kong/MPL1060/2011	H11N9	Asia	Eurasian lineage	Other wild birds	2011
EPI_ISL_146368	A/common teal/Hong Kong/MPL1075/2011	H11N9	Asia	Eurasian lineage	Wild Anseriformes	2011
EPI_ISL_243666	A/mallard duck/Netherlands/26/2011	H11N9	Europe	Eurasian lineage	Wild Anseriformes	2011
EPI_ISL_697586	A/mallard/Ukraine/AN-30-15-02/2011	H11N2	Europe	Eurasian lineage	Wild Anseriformes	2011
EPI_ISL_127581	A/duck/Jiangsu/10-d4/2011	H11N3	Asia	Eurasian lineage	Domestic Anseriformes	2011
EPI_ISL_143950	A/duck/Hunan/S4443/2011	H11N9	Asia	Eurasian lineage	Domestic Anseriformes	2011
EPI_ISL_134863	A/duck/Vietnam/G17-1/2011	H11N9	Asia	Eurasian lineage	Domestic Anseriformes	2011
EPI_ISL_150302	A/mallard/California/3070/2012	H11N2	North America	North American lineage	Wild Anseriformes	2012
EPI_ISL_189535	A/blue-winged teal/Illinois/12OS2951/2012	H11N3	North America	North American lineage	Wild Anseriformes	2012
EPI_ISL_189541	A/mallard/Missouri/12OS5759/2012	H11N9	North America	North American lineage	Wild Anseriformes	2012
CY176950	A/northern shoveler/California/3887/2012	H11N9	North America	North American lineage	Wild Anseriformes	2012
EPI_ISL_257151	A/blue-winged teal/Guatemala/CIP049H110-37/2012	H11N3	North America	North American lineage	Wild Anseriformes	2012
EPI_ISL_189501	A/blue-winged teal/Ohio/12OS2152/2012	H11N9	North America	North American lineage	Wild Anseriformes	2012
EPI_ISL_158592	A/mallard/Mississippi/12OS361/2012	H11N9	North America	North American lineage	Wild Anseriformes	2012
CY186623	A/blue-winged teal/Wisconsin/12OS2562/2012	H11	North America	North American lineage	Wild Anseriformes	2012
EPI_ISL_190084	A/duck/Pennsylvania/02099/2012	H11N9	North America	North American lineage	Domestic Anseriformes	2012
EPI_ISL_189480	A/blue winged-teal/Wisconsin/12OS3069/2012	H11N9	North America	North American lineage	Wild Anseriformes	2012
EPI_ISL_158590	A/northern shoveler/Mississippi/12OS346/2012	H11N9	North America	North American lineage	Wild Anseriformes	2012
EPI_ISL_220216	A/blue-winged teal/Texas/AI12-3768/2012	H11N6	North America	North American lineage	Wild Anseriformes	2012
EPI_ISL_189539	A/mallard/Illinois/12OS4468/2012	H11N9	North America	North American lineage	Wild Anseriformes	2012
EPI_ISL_189522	A/blue-winged teal/Ohio/12OS2241/2012	H11N3	North America	North American lineage	Wild Anseriformes	2012
EPI_ISL_158547	A/mallard/Arkansas/12OS140/2012	H11N3	North America	North American lineage	Wild Anseriformes	2012
EPI_ISL_220215	A/blue-winged teal/Texas/AI12-3737/2012	H11N9	North America	North American lineage	Wild Anseriformes	2012
EPI_ISL_189486	A/American green-winged teal/Wisconsin/12OS3031/2012	H11N9	North America	North American lineage	Wild Anseriformes	2012
EPI_ISL_189493	A/American green-winged teal/Wisconsin/12OS4536/2012	H11N9	North America	North American lineage	Wild Anseriformes	2012
EPI_ISL_189502	A/American green-winged teal/Ohio/12OS2161/2012	H11N2	North America	North American lineage	Wild Anseriformes	2012
EPI_ISL_189576	A/blue-winged teal/Ohio/12OS2099/2012	H11	North America	North American lineage	Wild Anseriformes	2012
EPI_ISL_189514	A/mallard/Ohio/12OS4697/2012	H11N9	North America	North American lineage	Wild Anseriformes	2012
CY177053	A/bufflehead/California/4935/2012	H11N2	North America	North American lineage	Wild Anseriformes	2012
EPI_ISL_220222	A/blue-winged teal/Texas/AI12-4566/2012	H11N9	North America	North American lineage	Wild Anseriformes	2012
EPI_ISL_135128	A/mallard/California/198/2012	H11N9	North America	North American lineage	Wild Anseriformes	2012
EPI_ISL_200926	A/red-billed teal/South Africa/KZN002/2012	H11N2	Africa	Eurasian lineage	Wild Anseriformes	2012
EPI_ISL_237139	A/duck/Miyazaki/451101/2012	H11N3	Asia	Eurasian lineage	Domestic Anseriformes	2012
EPI_ISL_237145	A/duck/Miyazaki/451115/2012	H11N3	Asia	Eurasian lineage	Domestic Anseriformes	2012
EPI_ISL_237163	A/duck/Saga/411005/2012	H11N2	Asia	Eurasian lineage	Domestic Anseriformes	2012
EPI_ISL_146323	A/duck/Jiangxi/22537/2012	H11N9	Asia	Eurasian lineage	Domestic Anseriformes	2012
EPI_ISL_146325	A/duck/Jiangxi/22620/2012	H11N9	Asia	Eurasian lineage	Domestic Anseriformes	2012
EPI_ISL_146324	A/duck/Jiangxi/22597/2012	H11N9	Asia	Eurasian lineage	Domestic Anseriformes	2012
EPI_ISL_143953	A/environment/Hunan/S1798/2012	H11N2	Asia	Eurasian lineage	Environment	2012
EPI_ISL_156339	A/duck/Thailand/CU-12326T/2012	H11N2	Asia	Eurasian lineage	Domestic Anseriformes	2012
EPI_ISL_143937	A/duck/Hunan/S1607/2012	H11N9	Asia	Eurasian lineage	Domestic Anseriformes	2012
EPI_ISL_132298	A/duck/Hokkaido/157/2012	H11N3	Asia	Eurasian lineage	Domestic Anseriformes	2012
MZ565658	A/mallard/Iceland/2394/2012	H11N9	Europe	Eurasian lineage	Wild Anseriformes	2012
EPI_ISL_243461	A/mallard duck/Netherlands/23/2012	H11N9	Europe	Eurasian lineage	Wild Anseriformes	2012
MW857491	A/duck/Thailand/CU-12658T/2012	H11N6	Asia	Eurasian lineage	Domestic Anseriformes	2012
MW857513	A/duck/Thailand/CU-12662T/2012	H11N9	Asia	Eurasian lineage	Domestic Anseriformes	2012
MW857503	A/duck/Thailand/CU-12678C/2012	H11N6	Asia	Eurasian lineage	Domestic Anseriformes	2012
KJ526013	A/duck/Thailand/CU-12657T/2012	H11N6	Asia	Eurasian lineage	Domestic Anseriformes	2012
MW857498	A/duck/Thailand/CU-12677T/2012	H11N6	Asia	Eurasian lineage	Domestic Anseriformes	2012
EPI_ISL_138295	A/duck/Vietnam/LBM81/2012	H11N9	Asia	Eurasian lineage	Domestic Anseriformes	2012
KY644441	A/green-winged teal/Guatemala/CIP049H114-76/2013	H11	North America	North American lineage	Wild Anseriformes	2013
EPI_ISL_230090	A/northern shoveler/California/1670V/2013	H11N9	North America	North American lineage	Wild Anseriformes	2013
EPI_ISL_225001	A/black-necked stilt/Chile/1/2013	H11N9	South America	North American lineage	Wild Charadriiformes	2013
EPI_ISL_225000	A/black-necked stilt/Chile/2/2013	H11N9	South America	North American lineage	Wild Charadriiformes	2013
EPI_ISL_381843	A/ruddy turnstone/New Jersey/AI13-2964/2013	H11N8	North America	North American lineage	Wild Charadriiformes	2013
EPI_ISL_397632	A/ruddy turnstone/New Jersey/AI13-2033/2013	H11N8	North America	North American lineage	Wild Charadriiformes	2013
EPI_ISL_397674	A/ruddy turnstone/New Jersey/AI13-2587/2013	H11N8	North America	North American lineage	Wild Charadriiformes	2013
EPI_ISL_397654	A/ruddy turnstone/New Jersey/AI13-2346/2013	H11N8	North America	North American lineage	Wild Charadriiformes	2013
EPI_ISL_397681	A/ruddy turnstone/New Jersey/AI13-2685/2013	H11N8	North America	North American lineage	Wild Charadriiformes	2013
EPI_ISL_371836	A/ruddy turnstone/Delaware Bay/481/2013	H11N2	North America	North American lineage	Wild Charadriiformes	2013
EPI_ISL_397679	A/ruddy turnstone/New Jersey/AI13-2634/2013	H11N8	North America	North American lineage	Wild Charadriiformes	2013
EPI_ISL_371830	A/ruddy turnstone/Delaware Bay/552/2013	H11N2	North America	North American lineage	Wild Charadriiformes	2013
EPI_ISL_397634	A/ruddy turnstone/New Jersey/AI13-2048/2013	H11N2	North America	North American lineage	Wild Charadriiformes	2013
EPI_ISL_397701	A/ruddy turnstone/New Jersey/AI13-2895/2013	H11N2	North America	North American lineage	Wild Charadriiformes	2013
EPI_ISL_379239	A/dunlin/Delaware Bay/286/2013	H11N2	North America	North American lineage	Wild Charadriiformes	2013
MH502485	A/ruddy turnstone/New Jersey/AI13-2855/2013	H11	North America	North American lineage	Wild Charadriiformes	2013
EPI_ISL_397642	A/ruddy turnstone/New Jersey/AI13-2200/2013	H11N2	North America	North American lineage	Wild Charadriiformes	2013
EPI_ISL_371833	A/ruddy turnstone/Delaware Bay/502/2013	H11N2	North America	North American lineage	Wild Charadriiformes	2013
EPI_ISL_397666	A/ruddy turnstone/New Jersey/AI13-2472/2013	H11N2	North America	North American lineage	Wild Charadriiformes	2013
EPI_ISL_397655	A/ruddy turnstone/New Jersey/AI13-2353/2013	H11N2	North America	North American lineage	Wild Charadriiformes	2013
EPI_ISL_397680	A/ruddy turnstone/New Jersey/AI13-2674/2013	H11N2	North America	North American lineage	Wild Charadriiformes	2013
EPI_ISL_371847	A/red knot/Delaware Bay/345/2013	H11N7	North America	North American lineage	Wild Charadriiformes	2013
EPI_ISL_371846	A/red knot/Delaware Bay/393/2013	H11N7	North America	North American lineage	Wild Charadriiformes	2013
EPI_ISL_371840	A/red knot/Delaware Bay/431/2013	H11N7	North America	North American lineage	Wild Charadriiformes	2013
EPI_ISL_371842	A/red knot/Delaware Bay/424/2013	H11N7	North America	North American lineage	Wild Charadriiformes	2013
EPI_ISL_371822	A/ruddy turnstone/Delaware Bay/339/2013	H11N2	North America	North American lineage	Wild Charadriiformes	2013
EPI_ISL_397645	A/ruddy turnstone/New Jersey/AI13-2227/2013	H11N7	North America	North American lineage	Wild Charadriiformes	2013
EPI_ISL_181053	A/mallard/Maryland/12OS3662/2013	H11N9	North America	North American lineage	Wild Anseriformes	2013
EPI_ISL_161077	A/mallard/Wisconsin/13OS2800/2013	H11N9	North America	North American lineage	Wild Anseriformes	2013
EPI_ISL_216866	A/avian/Maryland/13OS2922/2013	H11N9	North America	North American lineage	Other wild birds	2013
EPI_ISL_181061	A/American black duck/Maryland/13OS2956/2013	H11N9	North America	North American lineage	Wild Anseriformes	2013
EPI_ISL_168203	A/blue-winged teal/TX/AI13-330/2013	H11N9	North America	North American lineage	Wild Anseriformes	2013
EPI_ISL_168205	A/blue-winged teal/TX/AI13-1009/2013	H11N3	North America	North American lineage	Wild Anseriformes	2013
CY177061	A/green-winged teal/California/514/2013	H11N9	North America	North American lineage	Wild Anseriformes	2013
EPI_ISL_379039	A/blue-winged teal/Guatemala/CIP049-H116-08/2013	H11N3	North America	North American lineage	Wild Anseriformes	2013
EPI_ISL_231653	A/black-headed gull/Kamchatka/123/2013	H11N8	Europe	North American lineage	Wild Charadriiformes	2013
EPI_ISL_238029	A/pochard/Fukui/131817/2013	H11N3	Asia	Eurasian lineage	Wild Anseriformes	2013
KR864829	A/duck/Zhejiang/71750/2013	H11N9	Asia	Eurasian lineage	Domestic Anseriformes	2013
EPI_ISL_237144	A/duck/Yamaguchi/350112/2013	H11N9	Asia	Eurasian lineage	Domestic Anseriformes	2013
EPI_ISL_221395	A/duck/Zhejiang/727D25/2013	H11N3	Asia	Eurasian lineage	Domestic Anseriformes	2013
EPI_ISL_221397	A/duck/Zhejiang/727D2/2013	H11N3	Asia	Eurasian lineage	Domestic Anseriformes	2013
EPI_ISL_221394	A/duck/Zhejiang/727D22/2013	H11N3	Asia	Eurasian lineage	Domestic Anseriformes	2013
EPI_ISL_221392	A/duck/Zhejiang/727D7/2013	H11N3	Asia	Eurasian lineage	Domestic Anseriformes	2013
EPI_ISL_221393	A/duck/Zhejiang/727D9/2013	H11N3	Asia	Eurasian lineage	Domestic Anseriformes	2013
EPI_ISL_221396	A/duck/Zhejiang/727D26/2013	H11N3	Asia	Eurasian lineage	Domestic Anseriformes	2013
EPI_ISL_208640	A/environment/Cambodia/E15W2M2/2013	H11N3	Asia	Eurasian lineage	Environment	2013
EPI_ISL_208641	A/environment/Cambodia/E541W15M2/2013	H11	Asia	Eurasian lineage	Environment	2013
EPI_ISL_161825	A/Adelie penguin/Antarctica/270/2013	H11N2	Antarctica	Eurasian lineage	Sphenisciformes	2013
EPI_ISL_161828	A/Adelie penguin/Antarctica/178/2013	H11N2	Antarctica	Eurasian lineage	Sphenisciformes	2013
EPI_ISL_161827	A/Adelie penguin/Antarctica/226/2013	H11N2	Antarctica	Eurasian lineage	Sphenisciformes	2013
EPI_ISL_161826	A/Adelie penguin/Antarctica/184/2013	H11N2	Antarctica	Eurasian lineage	Sphenisciformes	2013
EPI_ISL_215563	A/glaucous-winged gull/Alaska/670/2014	H11N2	North America	North American lineage	Wild Charadriiformes	2014
KT338382	A/emperor goose/Alaska/462/2014	H11	North America	North American lineage	Wild Anseriformes	2014
EPI_ISL_215536	A/emperor goose/Alaska/50/2014	H11N2	North America	North American lineage	Wild Anseriformes	2014
EPI_ISL_372103	A/ruddy turnstone/Delaware Bay/543/2014	H11N2	North America	North American lineage	Wild Charadriiformes	2014
EPI_ISL_258496	A/ruddy turnstone/New Jersey/UGAI14-1519/2014	H11N8	North America	North American lineage	Wild Charadriiformes	2014
KR271007	A/thick-billed_murre/Greenland/911-6S/2014	H11N2	North America	North American lineage	Wild Charadriiformes	2014
KR271020	A/thick-billed_murre/Greenland/9045-27K/2014	H11N2	North America	North American lineage	Wild Charadriiformes	2014
KR271000	A/thick-billed murre/Greenland/911-3/2014	H11N2	North America	North American lineage	Wild Charadriiformes	2014
EPI_ISL_222164	A/mallard/Southcentral Alaska/12ML01685/2014	H11N9	North America	North American lineage	Wild Anseriformes	2014
EPI_ISL_258577	A/blue-winged teal/Lousiana/UGAI14-0595/2014	H11N9	North America	North American lineage	Wild Anseriformes	2014
OP905470	A/aquatic bird/South Korea/CN65/2014	H11N3	Asia	Eurasian lineage	Other wild birds	2014
OP905511	A/aquatic bird/South Korea/CN90/2014	H11N3	Asia	Eurasian lineage	Other wild birds	2014
OP905507	A/aquatic bird/South Korea/CN88/2014	H11N3	Asia	Eurasian lineage	Other wild birds	2014
EPI_ISL_277426	A/duck/Kagoshima/KU57/2014	H11N9	Asia	Eurasian lineage	Domestic Anseriformes	2014
EPI_ISL_505081	A/wild birds/Hubei/89/2014	H11N9	Asia	Eurasian lineage	Other wild birds	2014
EPI_ISL_291190	A/mallard/Netherlands/14017570/2014	H11N9	Europe	Eurasian lineage	Wild Anseriformes	2014
EPI_ISL_329052	A/black-headed gull/Netherlands/21/2014	H11N1	Europe	Eurasian lineage	Wild Charadriiformes	2014
EPI_ISL_237129	A/duck/Tottori/311217/2014	H11N9	Asia	Eurasian lineage	Domestic Anseriformes	2014
EPI_ISL_368348	A/Anser fabalis/China/664/2014	H11N8	Asia	Eurasian lineage	Wild Anseriformes	2014
EPI_ISL_378703	A/wild bird/Anhui Shengjin Lake/S119/2014	H11N9	Asia	Eurasian lineage	Other wild birds	2014
EPI_ISL_378702	A/wild bird/Anhui Caizi Lake/L306/2014	H11N9	Asia	Eurasian lineage	Other wild birds	2014
EPI_ISL_179430	A/duck/Hokkaido/WZ1/2014	H11N2	Asia	Eurasian lineage	Domestic Anseriformes	2014
EPI_ISL_209504	A/duck/Jiangsu/J1435/2014	H11N2	Asia	Eurasian lineage	Domestic Anseriformes	2014
EPI_ISL_277044	A/chicken/Wuxi/JYJN132/2014	H11N2	Asia	Eurasian lineage	Domestic Galliformes	2014
EPI_ISL_277045	A/duck/Wuxi/JYJN203/2014	H11N2	Asia	Eurasian lineage	Domestic Anseriformes	2014
MW857518	A/duck/Thailand/CU-14442C/2014	H11N9	Asia	Eurasian lineage	Domestic Anseriformes	2014
EPI_ISL_14769837	A/wild waterbird/Western Australia/AS14-0878-96/2014	H11N2	Oceania	Eurasian lineage	Other wild birds	2014
EPI_ISL_14769840	A/wild waterbird/Western Australia/AS14-0886-53/2014	H11N2	Oceania	Eurasian lineage	Other wild birds	2014
EPI_ISL_14769836	A/wild waterbird/Western Australia/AS14-0878-103/2014	H11N2	Oceania	Eurasian lineage	Other wild birds	2014
EPI_ISL_14769833	A/wild waterbird/Western Australia/AS14-0790-6/2014	H11N5	Oceania	Eurasian lineage	Other wild birds	2014
EPI_ISL_14768164	A/Australian wood duck/Tasmania/14-1654-6/2014	H11N9	Oceania	Eurasian lineage	Wild Anseriformes	2014
EPI_ISL_196414	A/duck/Vietnam/HU1-16/2014	H11N7	Asia	Eurasian lineage	Domestic Anseriformes	2014
EPI_ISL_208643	A/duck/Cambodia/696W19M2/2014	H11N9	Asia	Eurasian lineage	Domestic Anseriformes	2014
EPI_ISL_224755	A/Snowy Sheathbill/Antarctica/2899/2014	H11	Antarctica	Eurasian lineage	Wild Charadriiformes	2014
KY678697	A/mallard/Ohio/15OS7528/2015	H11	North America	North American lineage	Wild Anseriformes	2015
EPI_ISL_254850	A/green-winged teal/Missouri/15OS5246/2015	H11N9	North America	North American lineage	Wild Anseriformes	2015
EPI_ISL_254855	A/mallard duck/Wisconsin/15OS7136/2015	H11N9	North America	North American lineage	Wild Anseriformes	2015
EPI_ISL_254844	A/mallard duck/Ohio/15OS7510/2015	H11N3	North America	North American lineage	Wild Anseriformes	2015
EPI_ISL_254856	A/American green-winged teal/Missouri/15OS6591/2015	H11N9	North America	North American lineage	Wild Anseriformes	2015
KY583912	A/American green-winged teal/Mississippi/15OS8066/2015	H11	North America	North American lineage	Wild Anseriformes	2015
MN253677	A/mallard/Colorado/AH0013378S.4.A/2015	H11	North America	North American lineage	Wild Anseriformes	2015
EPI_ISL_381456	A/emperor goose/Alaska/UGAI15-8460/2015	H11N3	North America	North American lineage	Wild Anseriformes	2015
EPI_ISL_230073	A/northern shoveler/California/LDC391/2015	H11	North America	North American lineage	Wild Anseriformes	2015
EPI_ISL_273535	A/mallard/Alberta/379/2015	H11N9	North America	North American lineage	Wild Anseriformes	2015
EPI_ISL_254843	A/mallard duck/Ohio/15OS5845/2015	H11N9	North America	North American lineage	Wild Anseriformes	2015
EPI_ISL_254865	A/northern shoveler/Missouri/15OS6584/2015	H11N9	North America	North American lineage	Wild Anseriformes	2015
MN253672	A/mallard/Nevada/AH0033218S.4.B/2015	H11	North America	North American lineage	Wild Anseriformes	2015
EPI_ISL_224870	A/helmeted guineafowl/Colombia/2/2015	H11N2	South America	North American lineage	Domestic Galliformes	2015
EPI_ISL_372110	A/semipalmated sandpiper/Delaware Bay/323/2015	H11N2	North America	North American lineage	Wild Charadriiformes	2015
EPI_ISL_381849	A/ruddy turnstone/New Jersey/UGAI15-3851/2015	H11N2	North America	North American lineage	Wild Charadriiformes	2015
EPI_ISL_267368	A/European herring gull/Netherlands/1/2015	H11N9	Europe	North American lineage	Wild Charadriiformes	2015
EPI_ISL_254851	A/mallard duck/Ohio/15OS5361/2015	H11N9	North America	North American lineage	Wild Anseriformes	2015
KY678674	A/mallard/Ohio/15OS5921/2015	H11	North America	North American lineage	Wild Anseriformes	2015
EPI_ISL_254864	A/common black duck/Ohio/15OS5780/2015	H11N9	North America	North American lineage	Wild Anseriformes	2015
EPI_ISL_700979	A/mallard/Maine/AH0063771I.4.A/2015	H11N1	North America	North American lineage	Wild Anseriformes	2015
EPI_ISL_502714	A/mallard/Maryland/UGAI15-7876/2015	H11N2	North America	North American lineage	Wild Anseriformes	2015
MT421256	A/mallard x black duck/Maryland/UGAI15-7873/2015	H11N2	North America	North American lineage	Wild Anseriformes	2015
EPI_ISL_502715	A/mallard/Maryland/UGAI15-7889/2015	H11N2	North America	North American lineage	Wild Anseriformes	2015
EPI_ISL_230086	A/mallard/California/57881/2015	H11N9	North America	North American lineage	Wild Anseriformes	2015
EPI_ISL_230084	A/mallard/California/UCD656/2015	H11N9	North America	North American lineage	Wild Anseriformes	2015
EPI_ISL_230094	A/mallard/California/57889/2015	H11N9	North America	North American lineage	Wild Anseriformes	2015
EPI_ISL_230067	A/mallard/California/57811/2015	H11N9	North America	North American lineage	Wild Anseriformes	2015
EPI_ISL_261414	A/mallard/California/UCD1108/2015	H11N9	North America	North American lineage	Wild Anseriformes	2015
EPI_ISL_230078	A/mallard/California/32610/2015	H11N9	North America	North American lineage	Wild Anseriformes	2015
EPI_ISL_230076	A/mallard/California/57820/2015	H11N9	North America	North American lineage	Wild Anseriformes	2015
EPI_ISL_261442	A/mallard/California/UCD996/2015	H11N9	North America	North American lineage	Wild Anseriformes	2015
EPI_ISL_230068	A/mallard/California/UCD805/2015	H11N9	North America	North American lineage	Wild Anseriformes	2015
EPI_ISL_230082	A/mallard/California/UCD1154/2015	H11N9	North America	North American lineage	Wild Anseriformes	2015
EPI_ISL_261418	A/mallard/California/UCD1106/2015	H11N9	North America	North American lineage	Wild Anseriformes	2015
EPI_ISL_261417	A/mallard/California/UCD993/2015	H11N9	North America	North American lineage	Wild Anseriformes	2015
EPI_ISL_261432	A/mallard/California/UCD954/2015	H11N9	North America	North American lineage	Wild Anseriformes	2015
EPI_ISL_261435	A/mallard/California/UCD1013/2015	H11N9	North America	North American lineage	Wild Anseriformes	2015
EPI_ISL_261429	A/mallard/California/UCD951/2015	H11N9	North America	North American lineage	Wild Anseriformes	2015
EPI_ISL_261416	A/mallard/California/UCD883/2015	H11N9	North America	North American lineage	Wild Anseriformes	2015
EPI_ISL_397803	A/mallard/Minnesota/15-040386-2/2015	H11N1	North America	North American lineage	Wild Anseriformes	2015
EPI_ISL_222167	A/mallard/Southcentral Alaska/15ML00407/2015	H11N9	North America	North American lineage	Wild Anseriformes	2015
EPI_ISL_277425	A/crane/Kagoshima/KU-T40/2015	H11N9	Asia	Eurasian lineage	Wild Charadriiformes	2015
EPI_ISL_18690657	A/ibis/Zambia/UNZA-1740/2015	H11N9	Africa	Eurasian lineage	Ciconiiformes	2015
EPI_ISL_18690647	A/ibis/Zambia/UNZA-1774/2015	H11N9	Africa	Eurasian lineage	Ciconiiformes	2015
EPI_ISL_18690655	A/ibis/Zambia/UNZA-1745/2015	H11N9	Africa	Eurasian lineage	Ciconiiformes	2015
EPI_ISL_18690656	A/ibis/Zambia/UNZA-1741/2015	H11N9	Africa	Eurasian lineage	Ciconiiformes	2015
EPI_ISL_399472	A/Anas platyrhynchos/Belgium/2322/2015	H11N7	Europe	Eurasian lineage	Wild Anseriformes	2015
EPI_ISL_328977	A/common teal/Netherlands/1/2015	H11N1	Europe	Eurasian lineage	Wild Anseriformes	2015
MW857526	A/duck/Thailand/CU-16340C/2015	H11N7	Asia	Eurasian lineage	Domestic Anseriformes	2015
MW857533	A/duck/Thailand/CU-16347C/2015	H11N7	Asia	Eurasian lineage	Domestic Anseriformes	2015
MW857531	A/duck/Thailand/CU-16345C/2015	H11N7	Asia	Eurasian lineage	Domestic Anseriformes	2015
EPI_ISL_199117	A/duck/Hunan/04.14 YYGK440-P/2015	H11N2	Asia	Eurasian lineage	Domestic Anseriformes	2015
EPI_ISL_212427	A/bean goose/Hubei/chenhu VIII49/2015_H11N8	H11N8	Asia	Eurasian lineage	Wild Anseriformes	2015
EPI_ISL_205147	A/wild bird/Wuhan/CDHN01/2015	H11N9	Asia	Eurasian lineage	Other wild birds	2015
EPI_ISL_240674	A/pintail/Russia_Primorje/222/2015	H11N9	Europe	Eurasian lineage	Wild Anseriformes	2015
EPI_ISL_212414	A/bean goose/Hubei/chenhu V108/2015_H11N9	H11N9	Asia	Eurasian lineage	Wild Anseriformes	2015
EPI_ISL_293513	A/duck/Hokkaido/W165/2015	H11N6	Asia	Eurasian lineage	Domestic Anseriformes	2015
LC427341	A/environment/Vietnam/HU3-969/2015	H11N9	Asia	Eurasian lineage	Environment	2015
MN253675	A/Ross's Goose/Arkansas/AH0085761S.4.A/2016	H11N9	North America	North American lineage	Wild Anseriformes	2016
EPI_ISL_700981	A/mallard/Missouri/AH0031890I.4.A/2016	H11N9	North America	North American lineage	Wild Anseriformes	2016
EPI_ISL_273393	A/mallard/Idaho/UGAI16-1962/2016	H11N9	North America	North American lineage	Wild Anseriformes	2016
CY235297	A/mallard/Idaho/UGAI16-1957/2016	H11	North America	North American lineage	Wild Anseriformes	2016
EPI_ISL_369374	A/green-winged teal/California/UCD1370/2016	H11N9	North America	North American lineage	Wild Anseriformes	2016
EPI_ISL_502721	A/mallard/Maryland/UGAI16-5525/2016	H11N9	North America	North American lineage	Wild Anseriformes	2016
EPI_ISL_502728	A/northern shoveler/Maryland/UGAI16-5592/2016	H11N9	North America	North American lineage	Wild Anseriformes	2016
EPI_ISL_294036	A/pintail duck/Maryland/16OS3852/2016	H11N9	North America	North American lineage	Wild Anseriformes	2016
EPI_ISL_700983	A/Blue-winged Teal/North Carolina/AH0114676I.4.A/2016	H11N9	North America	North American lineage	Wild Anseriformes	2016
EPI_ISL_700982	A/Blue-winged Teal/Minnesota/AH0065479I.4.A/2016	H11N2	North America	North American lineage	Wild Anseriformes	2016
EPI_ISL_294018	A/Northern shoveler/Missouri/16OS3609/2016	H11N9	North America	North American lineage	Wild Anseriformes	2016
EPI_ISL_294062	A/green-winged teal/Missouri/16OS6199/2016	H11N9	North America	North American lineage	Wild Anseriformes	2016
EPI_ISL_266519	A/mallard duck/California/UCD690/2016	H11N9	North America	North American lineage	Wild Anseriformes	2016
EPI_ISL_266531	A/mallard duck/California/UCD728/2016	H11N2	North America	North American lineage	Wild Anseriformes	2016
EPI_ISL_294023	A/pintail duck/Illinois/16OS1842/2016	H11N2	North America	North American lineage	Wild Anseriformes	2016
EPI_ISL_294072	A/mallard duck/Wisconsin/16OS3179/2016	H11N9	North America	North American lineage	Wild Anseriformes	2016
EPI_ISL_294071	A/green-winged teal/Mississippi/16OS6098/2016	H11N9	North America	North American lineage	Wild Anseriformes	2016
EPI_ISL_378301	A/mallard/Utah/D1615126/2016	H11N2	North America	North American lineage	Wild Anseriformes	2016
EPI_ISL_326970	A/red shoveler/Chile/C14653/2016	H11N9	South America	North American lineage	Wild Anseriformes	2016
EPI_ISL_279226	A/ruddy turnstone/New Jersey/UGAI16-1559/2016	H11N5	North America	North American lineage	Wild Charadriiformes	2016
EPI_ISL_279245	A/ruddy turnstone/New Jersey/UGAI16-1492/2016	H11N5	North America	North American lineage	Wild Charadriiformes	2016
EPI_ISL_279269	A/ruddy turnstone/New Jersey/UGAI16-1303/2016	H11N5	North America	North American lineage	Wild Charadriiformes	2016
EPI_ISL_279271	A/ruddy turnstone/New Jersey/UGAI16-1306/2016	H11N5	North America	North American lineage	Wild Charadriiformes	2016
EPI_ISL_279323	A/environment/New Jersey/UGAI16-1055/2016	H11N5	North America	North American lineage	Environment	2016
CY241014	A/environment/New Jersey/UGAI16-1094/2016	H11	North America	North American lineage	Environment	2016
EPI_ISL_279297	A/ruddy turnstone/New Jersey/UGAI16-1241/2016	H11N9	North America	North American lineage	Wild Charadriiformes	2016
EPI_ISL_279230	A/ruddy turnstone/New Jersey/UGAI16-2116/2016	H11N9	North America	North American lineage	Wild Charadriiformes	2016
EPI_ISL_279265	A/ruddy turnstone/New Jersey/UGAI16-1474/2016	H11N9	North America	North American lineage	Wild Charadriiformes	2016
EPI_ISL_279329	A/environment/New Jersey/UGAI16-0866/2016	H11N9	North America	North American lineage	Environment	2016
EPI_ISL_273550	A/ruddy turnstone/Delaware Bay/303/2016	H11N8	North America	North American lineage	Wild Charadriiformes	2016
EPI_ISL_273554	A/shorebird/Delaware Bay/292/2016	H11N2	North America	North American lineage	Wild Charadriiformes	2016
KX121188	A/bean goose/Hubei/SZY200/2016	H11N9	Asia	North American lineage	Wild Anseriformes	2016
EPI_ISL_502706	A/mallard/Maine/UGAI16-5428/2016	H11N1	North America	North American lineage	Wild Anseriformes	2016
MN253671	A/Greater Snow Goose/Maryland/AH0014643S.4.A/2016	H11	North America	North American lineage	Wild Anseriformes	2016
EPI_ISL_333093	A/duck/Bangladesh/17D760/2016	H11N1	Asia	Eurasian lineage	Domestic Anseriformes	2016
EPI_ISL_14768182	A/wild duck/Tasmania/16-2811-19/2016	H11	Oceania	Eurasian lineage	Wild Anseriformes	2016
EPI_ISL_333094	A/duck/Bangladesh/19D691/2016	H11N2	Asia	Eurasian lineage	Domestic Anseriformes	2016
EPI_ISL_333092	A/duck/Bangladesh/18D747/2016	H11	Asia	Eurasian lineage	Domestic Anseriformes	2016
EPI_ISL_333091	A/duck/Bangladesh/18D745/2016	H11	Asia	Eurasian lineage	Domestic Anseriformes	2016
EPI_ISL_333090	A/duck/Bangladesh/18D751/2016	H11	Asia	Eurasian lineage	Domestic Anseriformes	2016
EPI_ISL_333096	A/duck/Bangladesh/18D755/2016	H11N9	Asia	Eurasian lineage	Domestic Anseriformes	2016
EPI_ISL_399475	A/Anas platyrhynchos/Belgium/11089/2016	H11N2	Europe	Eurasian lineage	Wild Anseriformes	2016
MT407161	A/bird/Belgium/10697/2016	H11N9	Europe	Eurasian lineage	Other wild birds	2016
EPI_ISL_239574	A/duck/Yamanashi/191109/2016	H11N3	Asia	Eurasian lineage	Domestic Anseriformes	2016
EPI_ISL_239576	A/duck/Yamanashi/191112/2016	H11N3	Asia	Eurasian lineage	Domestic Anseriformes	2016
EPI_ISL_239577	A/duck/Yamanashi/191110/2016	H11N3	Asia	Eurasian lineage	Domestic Anseriformes	2016
EPI_ISL_239575	A/duck/Yamanashi/191113/2016	H11N3	Asia	Eurasian lineage	Domestic Anseriformes	2016
EPI_ISL_239578	A/duck/Yamanashi/191106/2016	H11N3	Asia	Eurasian lineage	Domestic Anseriformes	2016
EPI_ISL_239579	A/duck/Yamanashi/191111/2016	H11N3	Asia	Eurasian lineage	Domestic Anseriformes	2016
EPI_ISL_239386	A/duck/Niigata/151015/2016	H11N9	Asia	Eurasian lineage	Domestic Anseriformes	2016
EPI_ISL_239388	A/duck/Niigata/151019/2016	H11N9	Asia	Eurasian lineage	Domestic Anseriformes	2016
MN049553	A/Eurasian coot/Shanghai/PD112440/2016	H11N9	Asia	Eurasian lineage	Wild Charadriiformes	2016
EPI_ISL_499088	A/common teal/Shanghai/PD112452/2016	H11	Asia	Eurasian lineage	Wild Anseriformes	2016
EPI_ISL_285844	A/duck/Ibaraki/F99/2016	H11N9	Asia	Eurasian lineage	Domestic Anseriformes	2016
EPI_ISL_217483	A/bean goose/Hubei/chenhu XVI4-1/2016	H11N9	Asia	Eurasian lineage	Wild Anseriformes	2016
EPI_ISL_217484	A/bean goose/Hubei/chenhu XVI4-2/2016_H11N9	H11N9	Asia	Eurasian lineage	Wild Anseriformes	2016
EPI_ISL_217877	A/bean goose/Hubei/chenhu XVI270-1/2016	H11N5	Asia	Eurasian lineage	Wild Anseriformes	2016
OP905526	A/aquatic bird/South Korea/JB15/2016	H11N9	Asia	Eurasian lineage	Other wild birds	2016
KX703019	A/waterfowl/Korea/S353/2016	H11N9	Asia	Eurasian lineage	Other wild birds	2016
EPI_ISL_327588	A/yellow-billed teal/Chile/C8619/2016	H11N9	South America	North American lineage	Wild Anseriformes	2016
EPI_ISL_327587	A/yellow-billed teal/Chile/C8711/2016	H11N9	South America	North American lineage	Wild Anseriformes	2016
EPI_ISL_327592	A/yellow-billed teal/Chile/C8620/2016	H11N9	South America	North American lineage	Wild Anseriformes	2016
EPI_ISL_376325	A/common goldeneye/Wisconsin/17OS5294/2017	H11N9	North America	North American lineage	Wild Anseriformes	2017
MN253678	A/mallard/Pennsylvania/AH0119463S.4.A/2017	H11N3	North America	North American lineage	Wild Anseriformes	2017
MN253668	A/mallard/Pennsylvania/AH0119436S.4.A/2017	H11N3	North America	North American lineage	Wild Anseriformes	2017
EPI_ISL_700984	A/mallard/Pennsylvania/AH0119473I.4.A/2017	H11N3	North America	North American lineage	Wild Anseriformes	2017
MN253686	A/mallard/Pennsylvania/AH0119430S.4.B/2017	H11	North America	North American lineage	Wild Anseriformes	2017
EPI_ISL_700977	A/mallard/Pennsylvania/AH0119497I.4.A/2017	H11N3	North America	North American lineage	Wild Anseriformes	2017
EPI_ISL_700976	A/mallard/Pennsylvania/AH0119463I.4.A/2017	H11N3	North America	North American lineage	Wild Anseriformes	2017
EPI_ISL_378265	A/Green-Winged Teal/California/D1716620/2017	H11N2	North America	North American lineage	Wild Anseriformes	2017
EPI_ISL_327388	A/mallard/Alberta/414/2017	H11N9	North America	North American lineage	Wild Anseriformes	2017
EPI_ISL_328299	A/mallard/Alberta/380/2017	H11N9	North America	North American lineage	Wild Anseriformes	2017
EPI_ISL_381410	A/mallard/Allberta/578/2017	H11N9	North America	North American lineage	Wild Anseriformes	2017
EPI_ISL_378269	A/mallard/California/D1711170/2017	H11N9	North America	North American lineage	Wild Anseriformes	2017
EPI_ISL_376227	A/blue-winged teal/Wisconsin/17OS3270/2017	H11N3	North America	North American lineage	Wild Anseriformes	2017
EPI_ISL_376335	A/mallard/Wisconsin/17OS3974/2017	H11N3	North America	North American lineage	Wild Anseriformes	2017
EPI_ISL_376338	A/mallard/Ohio/17OS3004/2017	H11N3	North America	North American lineage	Wild Anseriformes	2017
EPI_ISL_376276	A/American green-winged teal/Wisconsin/17OS4132/2017	H11N2	North America	North American lineage	Wild Anseriformes	2017
EPI_ISL_376252	A/American green-winged teal/Wisconsin/17OS4004/2017	H11N3	North America	North American lineage	Wild Anseriformes	2017
EPI_ISL_376219	A/mallard/Wisconsin/17OS3889/2017	H11N2	North America	North American lineage	Wild Anseriformes	2017
EPI_ISL_376235	A/northern pintail/Ohio/17OS3788/2017	H11N3	North America	North American lineage	Wild Anseriformes	2017
EPI_ISL_376296	A/mallard/Ohio/17OS5348/2017	H11N3	North America	North American lineage	Wild Anseriformes	2017
MK995745	A/Green-Winged Teal/California/D1716657/2017	H11	North America	North American lineage	Wild Anseriformes	2017
EPI_ISL_294166	A/green-winged teal/Tennessee/17OS0664/2017	H11N3	North America	North American lineage	Wild Anseriformes	2017
EPI_ISL_376242	A/mallard/Ohio/17OS5586/2017	H11N9	North America	North American lineage	Wild Anseriformes	2017
EPI_ISL_499087	A/Eurasion wigeon/Shanghai/NH101834/2017	H11N2	Asia	Eurasian lineage	Wild Anseriformes	2017
EPI_ISL_14769254	A/wild duck/Western Australia/AS17-4585-167/2017	H11N9	Oceania	Eurasian lineage	Wild Anseriformes	2017
EPI_ISL_14769906	A/wild waterfowl/Western Australia/AS17-4585-138/2017	H11N9	Oceania	Eurasian lineage	Other wild birds	2017
EPI_ISL_333095	A/environment/Bangladesh/18E41/2017	H11N9	Asia	Eurasian lineage	Environment	2017
EPI_ISL_502597	A/Anas platyrhynchos/Belgium/11025_44/2017	H11N1	Europe	Eurasian lineage	Wild Anseriformes	2017
EPI_ISL_502598	A/Anas platyrhynchos/Belgium/11026_11/2017	H11N9	Europe	Eurasian lineage	Wild Anseriformes	2017
EPI_ISL_14768261	A/grey teal/Victoria/10657/2017	H11N9	Oceania	Eurasian lineage	Wild Anseriformes	2017
EPI_ISL_14769165	A/wild duck/Tasmania/17-0958-33/2017	H11N9	Oceania	Eurasian lineage	Wild Anseriformes	2017
EPI_ISL_14769166	A/wild duck/Tasmania/17-0958-45/2017	H11N9	Oceania	Eurasian lineage	Wild Anseriformes	2017
EPI_ISL_285340	A/environment/Fujian/S1XA33/2017	H11N3	Asia	Eurasian lineage	Environment	2017
EPI_ISL_285338	A/duck/Fujian/SD061/2017	H11N3	Asia	Eurasian lineage	Domestic Anseriformes	2017
EPI_ISL_4061537	A/chinstrap penguin/Cape Shirreff/P19S/2017	H11N2	Antarctica	Eurasian lineage	Sphenisciformes	2017
EPI_ISL_365406	A/chinstrap_penguin/Antarctica/P5/2017	H11N2	Antarctica	Eurasian lineage	Sphenisciformes	2017
EPI_ISL_366230	A/chinstrap penguin/Cape Shirreff/P11S/2017	H11N2	Antarctica	Eurasian lineage	Sphenisciformes	2017
EPI_ISL_366231	A/chinstrap penguin/Cape Shirreff/P8S/2017	H11N2	Antarctica	Eurasian lineage	Sphenisciformes	2017
EPI_ISL_366229	A/chinstrap penguin/Cape Shirreff/P13S/2017	H11N2	Antarctica	Eurasian lineage	Sphenisciformes	2017
EPI_ISL_366232	A/chinstrap penguin/Cape Shirreff/P10S/2017	H11N2	Antarctica	Eurasian lineage	Sphenisciformes	2017
EPI_ISL_4061536	A/chinstrap penguin/Cape Shirreff/P36S/2017	H11N2	Antarctica	Eurasian lineage	Sphenisciformes	2017
OP888787	A/yellow-billed teal/Chile/C31386/2017	H11N9	South America	North American lineage	Wild Anseriformes	2017
OP888741	A/yellow-billed teal/Chile/C31272/2017	H11N9	South America	North American lineage	Wild Anseriformes	2017
OP888695	A/yellow-billed teal/Chile/C31271/2017	H11N9	South America	North American lineage	Wild Anseriformes	2017
OP888656	A/black-headed duck/Chile/C29675/2017	H11N9	South America	North American lineage	Wild Anseriformes	2017
OP888803	A/yellow-billed teal/Chile/C29567/2017	H11N9	South America	North American lineage	Wild Anseriformes	2017
OP888842	A/yellow-billed pintail/Chile/C29580/2017	H11N9	South America	North American lineage	Wild Anseriformes	2017
EPI_ISL_506172	A/lesser scaup/Wisconsin/18OS3138/2018	H11N2	North America	North American lineage	Wild Anseriformes	2018
EPI_ISL_393453	A/Greater Scaup/Wisconsin/18OS2151/2018	H11N9	North America	North American lineage	Wild Anseriformes	2018
EPI_ISL_393484	A/American Green-winged Teal/Mississippi/18OS3629/2018	H11N9	North America	North American lineage	Wild Anseriformes	2018
EPI_ISL_393485	A/American Green-winged Teal/Mississippi/18OS3667/2018	H11N9	North America	North American lineage	Wild Anseriformes	2018
MK995762	A/Green-Winged Teal/California/D1800177/2018	H11	North America	North American lineage	Wild Anseriformes	2018
EPI_ISL_393479	A/mallard/Ohio/18OS4728/2018	H11N2	North America	North American lineage	Wild Anseriformes	2018
EPI_ISL_502352	A/mallard/Alaska/AK18-WB2-177A/2018	H11N9	North America	North American lineage	Wild Anseriformes	2018
EPI_ISL_14767401	A/green-winged teal/Alaska/AK18-459/2018	H11N9	North America	North American lineage	Wild Anseriformes	2018
EPI_ISL_393439	A/Common Goldeneye/Wisconsin/18OS3315/2018	H11N9	North America	North American lineage	Wild Anseriformes	2018
EPI_ISL_393450	A/Common Goldeneye/Wisconsin/18OS2949/2018	H11N9	North America	North American lineage	Wild Anseriformes	2018
EPI_ISL_393442	A/Bufflehead/Wisconsin/18OS3297/2018	H11N9	North America	North American lineage	Wild Anseriformes	2018
EPI_ISL_701618	A/Common Goldeneye/Wisconsin/18OS3120/2018	H11N9	North America	North American lineage	Wild Anseriformes	2018
MN210284	A/Least sandpiper/Southcentral Alaska/18MB01147/2018	H11N9	North America	North American lineage	Other wild birds	2018
EPI_ISL_1634480	A/mallard/Kagoshima/KU-KGS6/2018	H11N9	Asia	Eurasian lineage	Wild Anseriformes	2018
MN596424	A/Mandarin duck/South Korea/KNU18-12/2018	H11N9	Asia	Eurasian lineage	Wild Anseriformes	2018
EPI_ISL_12771889	A/ostrich/South Africa/18090431/2018	H11N1	Africa	Eurasian lineage	Struthioniformes	2018
EPI_ISL_18458713	A/greater rhea/Germany-MV/2018AR112-AK3752/2018	H11N9	Europe	Eurasian lineage	Other wild birds	2018
OL370679	A/red knot/Broome/12611/2018	H11N8	Oceania	Eurasian lineage	Wild Charadriiformes	2018
EPI_ISL_502607	A/Anas platyrhynchos/Belgium/195_7/2018	H11N9	Europe	Eurasian lineage	Wild Anseriformes	2018
EPI_ISL_14768206	A/wild waterfowl/Western Australia/AS18-1331-79/2018	H11N9	Oceania	Eurasian lineage	Other wild birds	2018
EPI_ISL_14769960	A/wild waterfowl/Western Australia/AS18-1331-58/2018	H11N9	Oceania	Eurasian lineage	Other wild birds	2018
EPI_ISL_14768207	A/wild waterfowl/Western Australia/AS18-1331-84/2018	H11N9	Oceania	Eurasian lineage	Other wild birds	2018
EPI_ISL_14768209	A/wild waterfowl/Western Australia/AS18-1331-25/2018	H11N9	Oceania	Eurasian lineage	Other wild birds	2018
EPI_ISL_14769907	A/wild waterfowl/Western Australia/AS18-1331-10/2018	H11N3	Oceania	Eurasian lineage	Other wild birds	2018
EPI_ISL_14769060	A/wild duck/Queensland/P18-03723-8/2018	H11N9	Oceania	Eurasian lineage	Wild Anseriformes	2018
EPI_ISL_503089	A/chinstrap penguin/Antarctica/HP04/2018	H11N2	Antarctica	Eurasian lineage	Sphenisciformes	2018
MN911214	A/ruddy turnstone/Delaware/477/2019	H11N9	North America	North American lineage	Wild Charadriiformes	2019
MN908139	A/ruddy turnstone/Delaware/331/2019	H11N9	North America	North American lineage	Wild Charadriiformes	2019
MN783543	A/ruddy turnstone/Delaware Bay/22/2019	H11N1	North America	North American lineage	Wild Charadriiformes	2019
MN814762	A/ruddy turnstone/Delaware/127/2019	H11N9	North America	North American lineage	Wild Charadriiformes	2019
MN911232	A/ruddy turnstone/Delaware/495/2019	H11N5	North America	North American lineage	Wild Charadriiformes	2019
MN911264	A/ruddy turnstone/Delaware/612/2019	H11N9	North America	North American lineage	Wild Charadriiformes	2019
MN908128	A/ruddy turnstone/Delaware/346/2019	H11N5	North America	North American lineage	Wild Charadriiformes	2019
EPI_ISL_505572	A/Red Knot/Delaware/122/2019	H11N1	North America	North American lineage	Wild Charadriiformes	2019
MN911244	A/ruddy turnstone/Delaware/633/2019	H11N9	North America	North American lineage	Wild Charadriiformes	2019
MN783518	A/Red Knot/Delaware Bay/73/2019	H11	North America	North American lineage	Wild Charadriiformes	2019
MN911205	A/ruddy turnstone/Delaware/530/2019	H11N5	North America	North American lineage	Wild Charadriiformes	2019
MN783478	A/ruddy turnstone/Delaware Bay/54/2019	H11N1	North America	North American lineage	Wild Charadriiformes	2019
MN836600	A/ruddy turnstone/Delaware/206/2019	H11N9	North America	North American lineage	Wild Charadriiformes	2019
MN783507	A/ruddy turnstone/Delaware Bay/107/2019	H11N1	North America	North American lineage	Wild Charadriiformes	2019
MN836658	A/ruddy turnstone/Delaware/257/2019	H11N1	North America	North American lineage	Wild Charadriiformes	2019
MN783500	A/ruddy turnstone/Delaware Bay/10/2019	H11N1	North America	North American lineage	Wild Charadriiformes	2019
MN814788	A/ruddy turnstone/Delaware/128/2019	H11N9	North America	North American lineage	Wild Charadriiformes	2019
EPI_ISL_9572797	A/duck/Vietnam/HN6036/2019	H11N2	Asia	Eurasian lineage	Domestic Anseriformes	2019
EPI_ISL_9572815	A/duck/Vietnam/HN6038/2019	H11N2	Asia	Eurasian lineage	Domestic Anseriformes	2019
EPI_ISL_13439051	A/environment/Kagoshima/KU-3c/2019	H11N2	Asia	Eurasian lineage	Environment	2019
EPI_ISL_707690	A/Anas poecilorhyncha/South Korea/JB32-81/2019	H11N2	Asia	Eurasian lineage	Wild Anseriformes	2019
EPI_ISL_697516	A/Anas platyrhynchos/South Korea/JB29-91-95/2019	H11N2	Asia	Eurasian lineage	Wild Anseriformes	2019
EPI_ISL_503482	A/duck/Bangladesh/38803/2019	H11N3	Asia	Eurasian lineage	Domestic Anseriformes	2019
EPI_ISL_503525	A/duck/Bangladesh/38827/2019	H11N3	Asia	Eurasian lineage	Domestic Anseriformes	2019
EPI_ISL_14768221	A/wild waterbird/South Australia/19-6528228-82/2019	H11	Oceania	Eurasian lineage	Other wild birds	2019
EPI_ISL_16886943	A/Anser brachyrhynchus/South Korea/44/2019	H11N2	Asia	Eurasian lineage	Wild Anseriformes	2019
EPI_ISL_403709	A/mallard/Russia_Primorje/254/2019	H11N9	Europe	Eurasian lineage	Wild Anseriformes	2019
EPI_ISL_403710	A/mallard/Russia_Primorje/260/2019	H11N9	Europe	Eurasian lineage	Wild Anseriformes	2019
EPI_ISL_403711	A/mallard/Russia_Primorje/74/2019	H11N9	Europe	Eurasian lineage	Wild Anseriformes	2019
EPI_ISL_697685	A/duck/Moscow/5712U/2019	H11N6	Europe	Eurasian lineage	Domestic Anseriformes	2019
EPI_ISL_696568	A/Anas platyrhynchos/South Korea/JB31-69/2019	H11N9	Asia	Eurasian lineage	Wild Anseriformes	2019
EPI_ISL_707689	A/Anas platyrhynchos/South Korea/JB31-103/2019	H11N9	Asia	Eurasian lineage	Wild Anseriformes	2019
EPI_ISL_707688	A/Anas platyrhynchos/South Korea/JB31-96/2019	H11N9	Asia	Eurasian lineage	Wild Anseriformes	2019
EPI_ISL_503499	A/duck/Bangladesh/38285/2019	H11N3	Asia	Eurasian lineage	Domestic Anseriformes	2019
EPI_ISL_12771961	A/ostrich/South Africa/543-31/2019	H11N1	Africa	Eurasian lineage	Struthioniformes	2019
EPI_ISL_12775027	A/ostrich/South Africa/543-26/2019	H11N1	Africa	Eurasian lineage	Struthioniformes	2019
EPI_ISL_12773722	A/ostrich/South Africa/543-20/2019	H11N1	Africa	Eurasian lineage	Struthioniformes	2019
EPI_ISL_12779616	A/ostrich/South Africa/0107-23/2019	H11N1	Africa	Eurasian lineage	Struthioniformes	2019
EPI_ISL_12771962	A/ostrich/South Africa/543-17/2019	H11N1	Africa	Eurasian lineage	Struthioniformes	2019
EPI_ISL_12771960	A/mallard/South Africa/0156-38/2019	H11N9	Africa	Eurasian lineage	Wild Anseriformes	2019
EPI_ISL_503511	A/duck/Bangladesh/38297/2019	H11N3	Asia	Eurasian lineage	Domestic Anseriformes	2019
EPI_ISL_503527	A/duck/Bangladesh/38305/2019	H11N3	Asia	Eurasian lineage	Domestic Anseriformes	2019
EPI_ISL_14768239	A/Pacific black duck/Victoria/11889/2019	H11N9	Oceania	Eurasian lineage	Wild Anseriformes	2019
EPI_ISL_14769828	A/wild waterbird/Victoria/19-00581-009/2019	H11N9	Oceania	Eurasian lineage	Other wild birds	2019
EPI_ISL_4057200	A/Semipalmated sandpiper/Delaware Bay/553/2020	H11N9	North America	North American lineage	Wild Charadriiformes	2020
EPI_ISL_4057230	A/ruddy turnstone/Delaware Bay/587/2020	H11N9	North America	North American lineage	Wild Charadriiformes	2020
EPI_ISL_4057502	A/ruddy turnstone/Delaware Bay/606/2020	H11N9	North America	North American lineage	Wild Charadriiformes	2020
EPI_ISL_4061177	A/ruddy turnstone/Delaware Bay/320/2020	H11N9	North America	North American lineage	Wild Charadriiformes	2020
EPI_ISL_4057802	A/ruddy turnstone/Delaware Bay/395/2020	H11N9	North America	North American lineage	Wild Charadriiformes	2020
EPI_ISL_4058002	A/ruddy turnstone/Delaware Bay/563/2020	H11N5	North America	North American lineage	Wild Charadriiformes	2020
EPI_ISL_4061187	A/ruddy turnstone/Delaware Bay/330/2020	H11N9	North America	North American lineage	Wild Charadriiformes	2020
EPI_ISL_4061242	A/ruddy turnstone/Delaware Bay/26/2020	H11N9	North America	North American lineage	Wild Charadriiformes	2020
EPI_ISL_4061272	A/ruddy turnstone/Delaware Bay/155/2020	H11N9	North America	North American lineage	Wild Charadriiformes	2020
EPI_ISL_4057772	A/ruddy turnstone/Delaware Bay/439/2020	H11N9	North America	North American lineage	Wild Charadriiformes	2020
EPI_ISL_4061237	A/ruddy turnstone/Delaware Bay/126/2020	H11N9	North America	North American lineage	Wild Charadriiformes	2020
EPI_ISL_4061275	A/ruddy turnstone/Delaware Bay/17/2020	H11N9	North America	North American lineage	Wild Charadriiformes	2020
EPI_ISL_4061240	A/ruddy turnstone/Delaware Bay/209/2020	H11N3	North America	North American lineage	Wild Charadriiformes	2020
EPI_ISL_4057261	A/Sanderling/Delaware Bay/568/2020	H11N9	North America	North American lineage	Wild Charadriiformes	2020
EPI_ISL_4057447	A/ruddy turnstone/Delaware Bay/447/2020	H11N9	North America	North American lineage	Wild Charadriiformes	2020
EPI_ISL_4061218	A/ruddy turnstone/Delaware Bay/295/2020	H11N9	North America	North American lineage	Wild Charadriiformes	2020
EPI_ISL_4061268	A/ruddy turnstone/Delaware Bay/227/2020	H11N9	North America	North American lineage	Wild Charadriiformes	2020
EPI_ISL_4061068	A/ruddy turnstone/Delaware Bay/414/2020	H11N9	North America	North American lineage	Wild Charadriiformes	2020
EPI_ISL_6795226	A/wild duck/South Korea/KNU2020-28/2020	H11N2	Asia	Eurasian lineage	Wild Anseriformes	2020
EPI_ISL_6795222	A/bean goose/South Korea/KNU2020-8/2020	H11N9	Asia	Eurasian lineage	Wild Anseriformes	2020
EPI_ISL_6795224	A/White-fronted goose/South Korea/KNU2020-5/2020	H11N9	Asia	Eurasian lineage	Wild Anseriformes	2020
EPI_ISL_1184540	A/mallard/Russia Primorje/218T/2020	H11N9	Europe	Eurasian lineage	Wild Anseriformes	2020
EPI_ISL_14874795	A/environment/Fujian/EV01/2020	H11N3	Asia	Eurasian lineage	Environment	2020
EPI_ISL_2397327	A/environmental/Antarctica/F168/2020	H11N2	Antarctica	Eurasian lineage	Environment	2020
EPI_ISL_2397515	A/environmental/Antarctica/F171/2020	H11N2	Antarctica	Eurasian lineage	Environment	2020
EPI_ISL_6795399	A/mallard/Utah/AH0152345/2021	H11N9	North America	North American lineage	Wild Anseriformes	2021
EPI_ISL_6795396	A/cinnamon teal/Utah/AH0166334/2021	H11	North America	North American lineage	Wild Anseriformes	2021
EPI_ISL_6795398	A/mallard/Utah/AH0152319/2021	H11N9	North America	North American lineage	Wild Anseriformes	2021
OL462885	A/mallard/Nevada/AH0190913/2021	H11N6	North America	North American lineage	Wild Anseriformes	2021
EPI_ISL_6795384	A/mallard/California/AH0187927/2021	H11N9	North America	North American lineage	Wild Anseriformes	2021
EPI_ISL_16215525	A/mallard/Alberta/567/2021	H11N9	North America	North American lineage	Wild Anseriformes	2021
EPI_ISL_14777727	A/ruddy turnstone/Delaware/452/2021	H11N1	North America	Eurasian lineage	Wild Charadriiformes	2021
EPI_ISL_14835392	A/Northern Shoveler/South Korea/KNU2021-13/2021	H11N9	Asia	Eurasian lineage	Wild Anseriformes	2021
EPI_ISL_11055544	A/duck/Bangladesh/18D1791/2021	H11N2	Asia	Eurasian lineage	Domestic Anseriformes	2021
EPI_ISL_18690668	A/duck/Zambia/UNZA-360/2021	H11N6	Africa	Eurasian lineage	Domestic Anseriformes	2021
EPI_ISL_18690667	A/duck/Zambia/UNZA-390/2021	H11N6	Africa	Eurasian lineage	Domestic Anseriformes	2021
EPI_ISL_18690672	A/duck/Zambia/UNZA-264/2021	H11N6	Africa	Eurasian lineage	Domestic Anseriformes	2021
EPI_ISL_17485944	A/bird/Japan/NIES-0000004/2021	H11N9	Asia	Eurasian lineage	Other wild birds	2021
EPI_ISL_16920544	A/Semipalmated sandpiper/Delaware/1115/2022	H11N2	North America	North American lineage	Wild Charadriiformes	2022
EPI_ISL_16920566	A/Semipalmated sandpiper/Delaware/1126/2022	H11N2	North America	North American lineage	Wild Charadriiformes	2022
EPI_ISL_18665501	A/mallard/BC/AIVPHL-687/2022	H11N2	North America	North American lineage	Wild Anseriformes	2022
EPI_ISL_19645011	A/bean goose/Jiangsu/3-1-207/2022(H11N1)	H11N1	Asia	Eurasian lineage	Wild Anseriformes	2022
EPI_ISL_19645010	A/bean goose/Jiangsu/2-1-268/2022(H11N1)	H11N1	Asia	Eurasian lineage	Wild Anseriformes	2022
EPI_ISL_19645009	A/bean goose/Jiangsu/1-1-451/2022(H11N1)	H11N1	Asia	Eurasian lineage	Wild Anseriformes	2022
EPI_ISL_18508591	A/mallard/Kagoshima/KU-131/2022 (H11N9)	H11N9	Asia	Eurasian lineage	Wild Anseriformes	2022
EPI_ISL_19645012	A/pink-footed goose/Jiangsu/4-2-314/2022(H11N1)	H11N1	Asia	Eurasian lineage	Wild Anseriformes	2022
EPI_ISL_16919106	A/ruddy turnstone/Delaware/727/2022	H11N8	North America	Eurasian lineage	Wild Charadriiformes	2022
EPI_ISL_16920556	A/ruddy turnstone/Delaware/785/2022	H11N8	North America	Eurasian lineage	Wild Charadriiformes	2022
EPI_ISL_16919116	A/ruddy turnstone/Delaware/1171/2022	H11N8	North America	Eurasian lineage	Wild Charadriiformes	2022
EPI_ISL_16919114	A/Sanderling/Delaware/867/2022	H11N8	North America	Eurasian lineage	Wild Charadriiformes	2022
EPI_ISL_16919117	A/ruddy turnstone/Delaware/929/2022	H11N2	North America	Eurasian lineage	Wild Charadriiformes	2022
EPI_ISL_16920552	A/Iceland gull/Delaware/550/2022	H11N6	North America	Eurasian lineage	Wild Charadriiformes	2022
EPI_ISL_16919127	A/ruddy turnstone/Delaware/606/2022	H11N8	North America	Eurasian lineage	Wild Charadriiformes	2022
EPI_ISL_16920540	A/Iceland gull/Delaware/826/2022	H11N8	North America	Eurasian lineage	Wild Charadriiformes	2022
EPI_ISL_16920546	A/Sanderling/Delaware/195/2022	H11N8	North America	Eurasian lineage	Wild Charadriiformes	2022
OQ368561	A/Sanderling/DE/206/2022	H11N8	North America	Eurasian lineage	Wild Charadriiformes	2022
EPI_ISL_16919122	A/ruddy turnstone/Delaware/900/2022	H11N2	North America	Eurasian lineage	Wild Charadriiformes	2022
EPI_ISL_16641795	A/gull/MA/22MK00329/2022	H11N1	North America	Eurasian lineage	Wild Charadriiformes	2022
EPI_ISL_16920535	A/ruddy turnstone/Delaware/781/2022	H11N8	North America	Eurasian lineage	Wild Charadriiformes	2022
EPI_ISL_16920541	A/ruddy turnstone/Delaware/215/2022	H11N8	North America	Eurasian lineage	Wild Charadriiformes	2022
EPI_ISL_16920534	A/ruddy turnstone/Delaware/777/2022	H11N8	North America	Eurasian lineage	Wild Charadriiformes	2022
EPI_ISL_16920539	A/Red knot/Delaware/1064/2022	H11N1	North America	Eurasian lineage	Wild Charadriiformes	2022
EPI_ISL_16920548	A/Red knot/Delaware/255/2022	H11N2	North America	Eurasian lineage	Wild Charadriiformes	2022
EPI_ISL_18699020	A/wild waterfowl/Australia/AVS-041550048/2022	H11N9	Oceania	Eurasian lineage	Other wild birds	2022
EPI_ISL_17088885	A/white rumped sandpiper/Brazil/PNLP_SM10/2023	H11N2	South America	North American lineage	Wild Charadriiformes	2023
EPI_ISL_19645015	A/greylag goose/Jiangsu/7-2-262/2023	H11N9	Asia	Eurasian lineage	Wild Anseriformes	2023
EPI_ISL_19645016	A/greylag goose/Jiangsu/8-2-739/2023	H11N9	Asia	Eurasian lineage	Wild Anseriformes	2023
EPI_ISL_19645017	A/greylag goose/Jiangsu/9-3-469/2023	H11N1	Asia	Eurasian lineage	Wild Anseriformes	2023
EPI_ISL_19645018	A/greylag goose/Jiangsu/10-3-985/2023	H11N1	Asia	Eurasian lineage	Wild Anseriformes	2023
EPI_ISL_19645014	A/mallard/Jiangsu/6-2-54/2023	H11N3	Asia	Eurasian lineage	Wild Anseriformes	2023
EPI_ISL_18770558	A/environment/Kagoshima/KU-D18/2023	H11N9	Asia	Eurasian lineage	Environment	2023
EPI_ISL_18698829	A/spot billed duck/Korea/KNU-27/2023	H11N9	Asia	Eurasian lineage	Wild Anseriformes	2023
EPI_ISL_18698816	A/white fronted goose/Korea/KNU-13/2023	H11N9	Asia	Eurasian lineage	Wild Anseriformes	2023
EPI_ISL_18698820	A/white fronted goose/Korea/KNU-01/2023	H11N9	Asia	Eurasian lineage	Wild Anseriformes	2023
EPI_ISL_19645013	A/mallard/Jiangsu/5-1-984/2023	H11N2	Asia	Eurasian lineage	Wild Anseriformes	2023
EPI_ISL_18698935	A/mallard/Korea/KNU-24/2023	H11N9	Asia	Eurasian lineage	Wild Anseriformes	2023
EPI_ISL_18755522	A/duck/Japan/TU-Y711/2023	H11N9	Asia	Eurasian lineage	Domestic Anseriformes	2023
EPI_ISL_18788580	A/mallard/Poland/P292-w6/2023	H11N9	Europe	Eurasian lineage	Wild Anseriformes	2023
EPI_ISL_18612188	A/flamingo/Cyprus/359-1_23VIR10059-10/2023	H11N9	Europe	Eurasian lineage	Ciconiiformes	2023
EPI_ISL_19645019	A/greylag goose/Jiangsu/11-1-57/2024	H11N9	Asia	Eurasian lineage	Wild Anseriformes	2024
EPI_ISL_19645025	A/greylag goose/Jiangsu/17-1-611/2024	H11N9	Asia	Eurasian lineage	Wild Anseriformes	2024
EPI_ISL_19645023	A/greylag goose/Jiangsu/15-1-594/2024	H11N9	Asia	Eurasian lineage	Wild Anseriformes	2024
EPI_ISL_19645024	A/greylag goose/Jiangsu/16-1-603/2024	H11N9	Asia	Eurasian lineage	Wild Anseriformes	2024
EPI_ISL_19645020	A/greylag goose/Jiangsu/12-1-198/2024	H11N9	Asia	Eurasian lineage	Wild Anseriformes	2024
EPI_ISL_19645022	A/greylag goose/Jiangsu/14-1-591/2024	H11N9	Asia	Eurasian lineage	Wild Anseriformes	2024
EPI_ISL_19645021	A/greylag goose/Jiangsu/13-1-337/2024	H11N9	Asia	Eurasian lineage	Wild Anseriformes	2024
